# Supplementary material for: Peptide array-based screening reveals a large number of proteins interacting with the ankyrin-repeat domain of the zDHHC17 S-acyltransferase
Source: J Biol Chem. 2017 Sep 7;292(42):17190–202. doi: 10.1074/jbc.M117.799650 (PMC5655499; doi:10.1074/jbc.M117.799650)
Supplement: Supplemental Data [file 10.1074_M117.799650_jbc.M117.799650-2.xlsx]

## Sheet: Table S1
Scansite Score	Modified z-score	SwissProt ID (2011_11)	Pro position	Peptide	Reasons for exclusion
0.1931	8.79127	DHX30_HUMAN	P491	CNVIITQpRRISAVS	Not disordered
0.2071	8.70754	PRP8_HUMAN	P307	NKIIIRQpIRTEYKI	Nuclear only		Table S1. Peptides scored in Scansite 3 matching input motif. Scansite scores, modified z-scores and proline positions with the protein for each peptide are shown. Peptides predicted to cytosolic and disordered are highlighted in yellow.
0.2122	8.67703	ARRD4_HUMAN	P111	EGIILLQpGKHEFPF	Not disordered
0.2233	8.61065	ATL3_HUMAN	P935	TSVIIKCpVRRFQKS	Extracellular
0.2511	8.44438	DHX57_HUMAN	P601	ANIICTQpRRISAIS	Not disordered
0.2543	8.42524	PRG4_HUMAN	P1282	QEPVQKCpGRRPALN	Extracellular
0.2599	8.39175	GRM2_HUMAN	P821	LHIILFQpQKNVVSH	Transmembrane helix
0.2599	8.39175	GRM3_HUMAN	P830	VHIILFQpQKNVVTH	Transmembrane helix
0.2621	8.37859	GRM7_HUMAN	P338	EGAITIQpKRATVEG	Extracellular
0.2627	8.375	KPB2_HUMAN	P475	IHPIQVQpGRILSHI	Not disordered
0.2754	8.29904	VP13B_HUMAN	P1941	GITIVRQpGRRGTGD
0.2755	8.29844	ATL1_HUMAN	P900	TAVVLRCpARRVRKP	Lumenal/Extracellular
0.2825	8.25658	CI172_HUMAN	P153	LHPIKLQpQRGGPGR	Not disordered
0.292	8.19976	DHX36_HUMAN	P264	CRIVCTQpRRISAIS	Not disordered
0.3106	8.08852	DHX9_HUMAN	P445	CNIVVTQpRRISAVS	Not disordered
0.3143	8.06639	GPR98_HUMAN	P5397	HLIVTRQpNRAFEDV	Extracellular
0.317	8.05024	PMYT1_HUMAN	P362	ALPVLRQpRAWGVLW	Not disordered
0.3219	8.02093	CN023_HUMAN	P26	PEVVRRMpRKRISGL	Not disordered
0.3288	7.97967	LGAT1_HUMAN	P45	CYVIILQpLRVLDSK	Membrane helix
0.3294	7.97608	RELB_HUMAN	P133	HLVITEQpKQRGMRF	Partly disordered
0.3298	7.97368	DHX29_HUMAN	P630	CNIVCTQpRRISAVS	Not disordered
0.3409	7.9073	KPB1_HUMAN	P475	VYPIRVQpARILSHI	Not disordered
0.3556	7.81938	RHG21_HUMAN	P239	STPVLTQpGRAYRME
0.3619	7.7817	FXL19_HUMAN	P485	SGVVRRQpRALDLSW	Not disordered
0.3619	7.7817	RGPA2_HUMAN	P1063	NTIIRHCpPRFFSLG	Not disordered
0.3683	7.74342	IL3RB_HUMAN	P325	QYIVSVQpRRAEKHI	Extracellular
0.3714	7.72488	RRP5_HUMAN	P352	LRPIFLQpGRPLTRL	Not disordered
0.3763	7.69557	NFKB2_HUMAN	P46	YLVIVEQpKQRGFRF	Not disordered
0.3774	7.689	TDRD9_HUMAN	P187	CSIVVTQpRKIGASS	Not disordered
0.3803	7.67165	TOP3A_HUMAN	P659	PEPIRKCpQCNKDMV	Nuclear only
0.3815	7.66447	KRA46_HUMAN	P191	TCVISTCpRPLCCAS	Not disordered
0.3815	7.66447	KRA45_HUMAN	P176	TCVISTCpRPLCCAS	Not disordered
0.3815	7.66447	KR412_HUMAN	P191	TCVISTCpRPLCCAS	Not disordered
0.3815	7.66447	KRA47_HUMAN	P200	TCVISTCpRPLCCAS	Not disordered
0.3816	7.66388	CC164_HUMAN	P450	VGPISQQpQKSATQI
0.3829	7.6561	GIMA7_HUMAN	P90	RCIISSCpGPHAIVL	Not disordered
0.3829	7.6561	CC024_HUMAN	P111	GRVITAQpPKWTGTF	Not disordered
0.3832	7.65431	PYRG1_HUMAN	P278	DLPIERQpRKMLMKW	Not disordered
0.3845	7.64653	KR411_HUMAN	P185	TCVISSCpRPLCCAS	Not disordered
0.3845	7.64653	KRA49_HUMAN	P200	TCVISSCpRPLCCAS	Not disordered
0.3847	7.64533	NRDC_HUMAN	P51	PFPILAMpGRNKAKS
0.3863	7.63577	MKRN4_HUMAN	P367	SRIVKSCpQCRITSN	Not disordered
0.3863	7.63577	MKRN3_HUMAN	P362	NRIVKSCpQCRVTSE	Not disordered
0.3865	7.63457	BAI3_HUMAN	P1253	SKVIIQQpTGLHMPM
0.3883	7.6238	F135B_HUMAN	P1070	LFPITHQpLGSFGVV
0.3896	7.61603	PHC2_HUMAN	P354	QFVIQQQpQPQQQQP	Nuclear only
0.3955	7.58074	AVL9_HUMAN	P374	SLPITVQpQANTGQV
0.3956	7.58014	NFIA_HUMAN	P379	TSPIIQQpGPYFSHP
0.3957	7.57955	GAK2_HUMAN	P195	QVPVTLQpQKQVKEN
0.3957	7.57955	GAK11_HUMAN	P195	QVPVTLQpQKQVKEN
0.3957	7.57955	GAK5_HUMAN	P195	QVPVTLQpQKQVKEN
0.3957	7.57955	GAK6_HUMAN	P195	QVPVTLQpQKQVKEN
0.3957	7.57955	GAK12_HUMAN	P195	QVPVTLQpQKQVKEN
0.3957	7.57955	GAK4_HUMAN	P195	QVPVTLQpQKQVKEN
0.3957	7.57955	POK4_HUMAN	P195	QVPVTLQpQKQVKEN
0.3964	7.57536	MGAP_HUMAN	P31	FFVILKQpGNGKTDQ
0.4011	7.54725	AT131_HUMAN	P724	GFIVVSCpLKADSKA	ER-bound
0.406	7.51794	NCOA5_HUMAN	P390	PGPISRQpLGATSGA	Nuclear only
0.4111	7.48744	BMPER_HUMAN	P209	VCPILSCpQHLSHIP	Extracellular
0.4125	7.47907	PLS4_HUMAN	P85	IHPVRYQpGKYPMPN
0.4128	7.47727	RN167_HUMAN	P274	TCPICKQpVHRGPGD	Not disordered
0.4161	7.45754	FSD2_HUMAN	P534	ESVVQLQpGRSYIIY	Not disordered
0.4172	7.45096	ZN577_HUMAN	P443	NVVIVEQpFPRNQAF	Nuclear only
0.4238	7.41148	FRRS1_HUMAN	P165	PGPIISQpNAFPFTT	Extracellular
0.4242	7.40909	SPRE2_HUMAN	P292	GSVIKTQpSRGKSRR
0.4243	7.40849	DNLZ_HUMAN	P101	GVVIVTCpGCQNHHI	Mitochondrial
0.4272	7.39115	MKNK2_HUMAN	P119	VKIIEKQpGHIRSRV	Not disordered
0.4273	7.39055	R144A_HUMAN	P186	DAPIKRCpKCKVYIE	Not disordered
0.4277	7.38816	SPY3_HUMAN	P117	QSIIRTQpGAGVHPK
0.4282	7.38517	TACC2_HUMAN	P2298	KKPVAKMpLRRPKMK
0.4285	7.38337	CCD34_HUMAN	P348	KRPVISQpHKSSSLV
0.4302	7.37321	SAM11_HUMAN	P16	HPPICDCpGCRISSP	Nuclear only
0.4323	7.36065	CB062_HUMAN	P272	CCIITKMpILREEDE	Not disordered
0.4323	7.36065	MKRN1_HUMAN	P332	SKIIKSCpECRITSN	Not disordered
0.4351	7.3439	CAND1_HUMAN	P903	LQEITSQpKRQYLLL	Not disordered
0.4368	7.33373	BMPER_HUMAN	P343	CIPISSCpQGKILNR	Extracellular
0.4399	7.31519	SRP54_HUMAN	P400	AKVFSKQpGRIQRVA	Not disordered
0.4401	7.314	ABCE1_HUMAN	P66	GICIKKCpFGALSIV	Not disordered
0.4407	7.31041	UBP10_HUMAN	P414	HKPVSLQpRGLINKG	Not disordered
0.4407	7.31041	HS12A_HUMAN	P210	VPAIWKQpAKQFMRQ	Not disordered
0.4407	7.31041	HS12B_HUMAN	P214	VPAIWKQpAKQFMRE	Not disordered
0.4438	7.29187	OPTN_HUMAN	P556	NIPIHSCpKCGEVLP	Not disordered
0.4439	7.29127	LPIN1_HUMAN	P39	DIIVIRQpNGNLQCS	Not disordered
0.4478	7.26794	TRAF3_HUMAN	P205	PCVVVSCpHKCSVQT	Not disordered
0.449	7.26077	KDM2B_HUMAN	P1126	SGIIRRQpVSLDLSW	Nuclear only
0.4502	7.25359	HD_HUMAN	P499	HDIITEQpRSQHTLQ
0.4517	7.24462	NOTC3_HUMAN	P799	QLPVCSCpQGWQGPR	Extracellular
0.453	7.23684	CA173_HUMAN	P168	QPPIRLQpLPSNPAV
0.4547	7.22667	CACO1_HUMAN	P579	PLVVISQpAPISPHL	Not disordered
0.4554	7.22249	MIB2_HUMAN	P1004	ACPICRQpIRDRIQI	Not disordered
0.4557	7.22069	ZFHX4_HUMAN	P1204	VQPVICCpLCQDVLS	Nuclear only
0.4568	7.21411	PF21B_HUMAN	P236	FQVIIIQpQVQTQPE	Nuclear only
0.4583	7.20514	TXND3_HUMAN	P77	DNIVTLQpFRDKCEP	Not disordered
0.4586	7.20335	PCLO_HUMAN	P3038	TFAITTQpGSIFSTT	Not disordered
0.4594	7.19856	KIF12_HUMAN	P375	KSPVAKQpQRLETEM	Not disordered
0.4605	7.19199	KRA48_HUMAN	P175	ACVISTCpRPVCCAS	Not disordered
0.4617	7.18481	IREB2_HUMAN	P163	LSPVKVQpKKLPCRG	Partly disordered
0.4619	7.18361	TUT4_HUMAN	P1535	PSIIFAQpAARPVAI	Partly disordered
0.4622	7.18182	MKRN2_HUMAN	P289	NPIIKSCpECRVISE	Not disordered
0.4627	7.17883	TAXB1_HUMAN	P678	DNVVCSQpARNFSRP	Not disordered
0.4627	7.17883	DTWD2_HUMAN	P216	QYVIRMQpTNRCLST	Not disordered
0.4636	7.17344	FAAH2_HUMAN	P488	GLPVTQCpLGLNAKG	Not disordered
0.4657	7.16089	SPOC1_HUMAN	P934	VCVVRLCpHGARDTQ	Not disordered
0.4668	7.15431	ZDHC7_HUMAN	P133	GEVIYKCpKCCCIKP	Not disordered
0.4679	7.14773	TSC1_HUMAN	P101	GHVIRLQpSWKHKLS	Not disordered
0.4683	7.14533	KI67_HUMAN	P555	KKIIKEQpQPSGKQE	Nuclear only
0.4688	7.14234	MICA3_HUMAN	P1264	PLPICSQpQPSTEAT
0.4689	7.14175	DNPEP_HUMAN	P145	GRVIVKCpTSGRLEQ	Not disordered
0.4712	7.12799	NFYA_HUMAN	P137	QQIIIQQpQTAVTAG	Nuclear only
0.4715	7.1262	NIBL1_HUMAN	P155	SAPILKCpTQFPLIL	Not disordered
0.472	7.12321	JAM1_HUMAN	P283	KKVIYSQpSARSEGE
0.4721	7.12261	K0240_HUMAN	P315	KVPINIQpKPIQMGQ	Not disordered
0.4728	7.11842	RM15_HUMAN	P131	GRGVTIQpLKRDYGV	Mitochondrial
0.4736	7.11364	DDX6L_HUMAN	P893	LLVIIRCpFLVLSAT	Not disordered
0.4766	7.09569	NFYC_HUMAN	P183	GQIIIAQpQQGQTTP	Nuclear only
0.4779	7.08792	MFS11_HUMAN	P96	YIAVFIQpFPWSFYT	Transmembrane helix
0.4781	7.08672	ATF6A_HUMAN	P225	QPIISLQpAPTKGQT
0.4795	7.07835	TM231_HUMAN	P260	VEVISYQpGFWEMVK	Not disordered
0.4796	7.07775	STK25_HUMAN	P353	AEPVKRQpRSQCLST
0.4822	7.0622	KDM2A_HUMAN	P954	SGIIKRQpVSLDLSW	Nuclear only
0.483	7.05742	FAT3_HUMAN	P3692	LRIISIQpVAGTNQL	Extracellular
0.4836	7.05383	TAF4B_HUMAN	P518	PGPVLSQpAGIPQAV
0.4857	7.04127	DYH1_HUMAN	P4039	GTIIQLQpKSSSAGS	Not disordered
0.4859	7.04007	LGI4_HUMAN	P240	PHIVLAQpFAGRCLI	Extracellular
0.4865	7.03648	CNFN_HUMAN	P9	SYPVTSQpQCATTSC
0.4882	7.02632	CHL1_HUMAN	P219	RTIVQKMpMKLTVNS	Extracellular
0.4896	7.01794	IGFN1_HUMAN	P946	AMPVTVCpKFLVDSS	Partly disordered
0.4906	7.01196	PGCA_HUMAN	P2190	GHVICLCpPGYTGEH	Lumenal/Extracellular
0.4923	7.00179	CTCFL_HUMAN	P115	VQVVVQQpGPGLLWL	Not disordered
0.493	6.99761	LRRC7_HUMAN	P496	QRGITLQpARLSGDC	Not disordered
0.4936	6.99402	R144B_HUMAN	P194	EAPIKQCpVCRVYIE	Not disordered
0.4952	6.98445	LPAR1_HUMAN	P14	SIPVISQpQFTAMNE	Extracellular
0.4961	6.97907	PCLO_HUMAN	P3916	YEVIRNQpLMIAPVS	Not disordered
0.4965	6.97667	H6ST2_HUMAN	P28	APVRTTCpRRHSRVE	Lumenal
0.4968	6.97488	HACE1_HUMAN	P523	MHIIKAQpFKDRCEW	Not disordered
0.4974	6.97129	RCL1_HUMAN	P172	GEVVFSCpVRKVLKP	Nuclear only
0.4975	6.97069	SH3R3_HUMAN	P662	QPPVQMCpRPAIPLT
0.4983	6.96591	HRH4_HUMAN	P379	IFCIKKQpLPSQHSR	Not disordered
0.4986	6.96411	TTC13_HUMAN	P247	TKAIQLQpSARLYRH	Not disordered
0.4988	6.96292	CD1A_HUMAN	P69	STIVFLCpWSRGNFS	Extracellular
0.4991	6.96112	UNC5B_HUMAN	P623	RPVILTMpHCAEVSA	Not disordered
0.5001	6.95514	S27A1_HUMAN	P90	QAVVQRQpERLALVD	Not disordered
0.5005	6.95275	CTR3_HUMAN	P531	IVVIWRQpQSSTPLH	Not disordered
0.5009	6.95036	RBMS2_HUMAN	P333	DHPISLQpASMMGPL	Nuclear only
0.5021	6.94318	SPY2_HUMAN	P154	DGIIRVQpKSELKPG
0.5021	6.94318	F123A_HUMAN	P629	HPVVHQQpSRSEMPR
0.5025	6.94079	CO2_HUMAN	P207	TEPICRQpYSYDFPE	Extracellular
0.5033	6.936	PTN14_HUMAN	P322	PPPIRRQpTWSRSSL
0.5044	6.92943	NEMF_HUMAN	P926	DEPVKKQpQKPRGGQ	Nuclear only
0.5045	6.92883	YTDC2_HUMAN	P248	CRIFCTQpRRLAAIA	ER-localized
0.506	6.91986	PPT2_HUMAN	P277	RGAIVRCpMAGISHT	Lysosomal
0.5065	6.91687	GP113_HUMAN	P282	PSPILLQpGTQVSVT	Extracellular
0.5073	6.91208	SCNAA_HUMAN	P1124	EGCIRHCpCCKLDTT	Not disordered
0.5078	6.90909	MUC2_HUMAN	P4851	GSGIICQpKRCSQKP	Lumenal/Extracellular
0.5079	6.90849	DHC24_HUMAN	P414	VYPIWLCpFILPSQP	Not disordered
0.5079	6.90849	DNJC5_HUMAN	P175	DTPIVIQpASATETT
0.5079	6.90849	MICA3_HUMAN	P1284	QSPIRFQpAPAKTST
0.508	6.90789	EYS_HUMAN	P2399	TDIVCLCpYGRSGPL	Extracellular
0.5081	6.9073	CAH13_HUMAN	P216	TWIVLKQpINISSQQ	Not disordered
0.5091	6.90132	KRA23_HUMAN	P81	CRPITCCpSSCTAVV	Not disordered
0.5091	6.90132	KRA24_HUMAN	P81	CRPITCCpSSCTAVV	Not disordered
0.5091	6.90132	KRA2X_HUMAN	P81	CRPITCCpSSCTAVV	Not disordered
0.5091	6.90132	KRA21_HUMAN	P81	CRPITCCpSSCTAVV	Not disordered
0.5091	6.90132	KRA22_HUMAN	P81	CRPITCCpSSCTAVV	Not disordered
0.5093	6.90012	SYLM_HUMAN	P465	PIPIVHCpVCGPTPV	Mitochondrial
0.5097	6.89773	VATC2_HUMAN	P368	FQAVLLQpHKKSSTK	Not disordered
0.511	6.88995	RN151_HUMAN	P95	AGCIVTCpLAHRKGH	Not disordered
0.5117	6.88577	LRP1_HUMAN	P1209	EGIVCSCpLGMELGP	Extracellular
0.5127	6.87978	FBX18_HUMAN	P664	MNIVLSQpCGKIFVG	Nuclear only
0.5128	6.87919	EXC6B_HUMAN	P238	DNIVLQQpRIGSKRK	Not disordered
0.5132	6.87679	CH045_HUMAN	P66	GNHILHQpLKAAEVF	Not disordered
0.5135	6.875	PGBM_HUMAN	P2657	NCVVARQpQAIITWY	Extracellular
0.5165	6.85706	NDP_HUMAN	P88	FSTVLKQpFRSSCHC	Extracellular
0.5166	6.85646	ATX2_HUMAN	P612	PAPVSTMpKRMSSEG
0.5174	6.85167	HS105_HUMAN	P803	CEPVVTQpKPKIESP	Partly disordered
0.5174	6.85167	RL13_HUMAN	P62	IRPIVRCpTVRYHTK	Not disordered
0.5177	6.84988	SPY1_HUMAN	P158	ERAIRTQpKQLIVDD
0.5189	6.8427	CCD33_HUMAN	P916	NSIIIEQpSALTHSM
0.5192	6.84091	RN224_HUMAN	P120	GSAITRQpAGLCPAL	Partly disordered
0.5192	6.84091	CH060_HUMAN	P31	CLPVTSQpVGISTAR	Entry deleted
0.5199	6.83672	MOT4_HUMAN	P206	PLVVTAQpGSGPPRP
0.5201	6.83553	ZN382_HUMAN	P286	RKPVFIMpQRPQTEE	Nuclear only
0.5201	6.83553	BCAR3_HUMAN	P252	SGAIIFQpINRTVPL	Not disordered
0.5206	6.83254	T200B_HUMAN	P250	HVIITVQpSGSCIEH
0.5239	6.8128	NFYC_HUMAN	P208	VQIVQAQpQGQAQQA	Nuclear only
0.5242	6.811	ALPK1_HUMAN	P880	RLCILRQpPGQRAET
0.5254	6.80383	ZDHC3_HUMAN	P130	GQVVYKCpKCCSIKP	Not disordered
0.526	6.80024	BPIFC_HUMAN	P353	PPIINLQpGNFTLDI	Extracellular
0.5278	6.78947	ZN827_HUMAN	P1003	LLVISVMpGSQPSLN	Nuclear only
0.5286	6.78469	FAT4_HUMAN	P1464	YTIIQQMpRGNHFTI	Extracellular
0.5288	6.78349	SNP23_HUMAN	P119	CNVVSKQpGPVTNGQ
0.5301	6.77572	ALDOC_HUMAN	P291	LNAINRCpLPRPWAL	Not disordered
0.5317	6.76615	BSN_HUMAN	P2212	TLPITTQpASVLRPM	Not disordered
0.5321	6.76376	CADH5_HUMAN	P375	EPPIFQQpFYHFQLK	Extracellular
0.5322	6.76316	NBEL1_HUMAN	P674	NITVVHMpGKRPFGQ	Not disordered
0.5348	6.74761	LCHN_HUMAN	P64	APEVLLQpGRLELGD
0.5359	6.74103	TTC22_HUMAN	P381	EEVVRVCpGFKAYLD	Not disordered
0.5366	6.73684	MYO1D_HUMAN	P196	SRVIVQQpGERSFHS	Not disordered
0.537	6.73445	SHRM1_HUMAN	P635	THPVLDQpCGQGLPA
0.5376	6.73086	IL16_HUMAN	P960	QGPVLKMpSQRARSF
0.5376	6.73086	ARSE_HUMAN	P265	NHTITEQpMCFQRTT	Not disordered
0.5377	6.73026	DUOX2_HUMAN	P689	LRVVQLQpLQQVNLI	Not disordered
0.5378	6.72967	TAB3_HUMAN	P391	PSPISNQpSPWNQHS
0.5382	6.72727	CRUM1_HUMAN	P137	IYPVCICpAGYAGRF	Extracellular
0.539	6.72249	SC24D_HUMAN	P801	FKAVLHQpLKVIREI	Not disordered
0.539	6.72249	NSDHL_HUMAN	P322	SPVIQLQpTFTPMRV	Not disordered
0.5393	6.72069	PDIA4_HUMAN	P518	KPVIKSQpVPKNNKG	Lumenal
0.5396	6.7189	ANS1B_HUMAN	P526	VKVIRPQpKQRTSIV	Not disordered
0.5396	6.7189	PRAM5_HUMAN	P139	KKPVQDCpRMRGQQP	Not disordered
0.5396	6.7189	PRA23_HUMAN	P139	KKPVQDCpRMRGQQP	Not disordered
0.5396	6.7189	PRAM9_HUMAN	P141	KKPVQDCpRMRGRQP	Not disordered
0.5396	6.7189	PRA20_HUMAN	P139	RKPVQDCpRMRGQQP	Not disordered
0.5399	6.71711	PKP1_HUMAN	P200	QKAIKKCpVRPPSCA
0.54	6.71651	NARF_HUMAN	P100	VLVVSVCpQSLPYFA	Nuclear only
0.541	6.71053	CI025_HUMAN	P78	GSPVNQQpKKNNVMA
0.5411	6.70993	UBR1_HUMAN	P1215	IPIIPLQpQKINSEN	Not disordered
0.5411	6.70993	YTHD3_HUMAN	P304	PQTIIQQpQPLIQPP
0.5413	6.70873	CT004_HUMAN	P27	TVVILNMpKGTEFGI	Not disordered
0.5415	6.70754	ASXL3_HUMAN	P1029	PFIIKSQpVSKPESR	Nuclear only
0.5427	6.70036	AHNK2_HUMAN	P5679	SAPIQTQpEARPEAE
0.5432	6.69737	AKP13_HUMAN	P1190	AHPVLLQpVAKELPT
0.5445	6.68959	LOXH1_HUMAN	P106	EKVVILCpFTGIQQT	Not disordered
0.5446	6.689	SRPR_HUMAN	P399	SLVQILQpQRRVDML	ER-bound
0.5451	6.686	KR171_HUMAN	P98	CGPVCCQpTPICDTK	Not disordered
0.5472	6.67344	SUFU_HUMAN	P297	SICIGTQpRRLSGKD
0.5477	6.67045	ARID2_HUMAN	P932	SVVIVSQpAQQGQTY	Nuclear only
0.5478	6.66986	SCN5A_HUMAN	P1177	EGCVRRCpCCAVDTT	Not disordered
0.5494	6.66029	MK67I_HUMAN	P266	DEIVFKQpISCVKEE	Nuclear only
0.5495	6.65969	BRD4_HUMAN	P1001	PRPVHLQpMQFSTHI	Nuclear only
0.5501	6.6561	SIRB1_HUMAN	P261	TLEVTQQpMRAENQA	Extracellular
0.5508	6.65191	TDRD5_HUMAN	P68	PDVVRVCpGAGGTVI	Not disordered
0.5516	6.64713	STXB5_HUMAN	P511	IQIISWCpESRMLCI	Not disordered
0.5519	6.64533	CTR1_HUMAN	P550	TGVIWRQpESKTKLS	Not disordered
0.5529	6.63935	FBXL6_HUMAN	P498	SSVISSCpGLLYLNL	Not disordered
0.5529	6.63935	HPS3_HUMAN	P143	PLCISCCpVKGDLLV	Not disordered
0.5529	6.63935	ROR1_HUMAN	P849	PRVIQHCpPPKSRSP
0.5532	6.63756	CPEB1_HUMAN	P522	CHICSSQpGPFFCRD	Not disordered
0.5545	6.62978	SRBP1_HUMAN	P242	QVPVLLQpHFIKADS
0.5547	6.62859	CB042_HUMAN	P29	LRGIRKCpRCGTYNG	Nuclear only
0.555	6.62679	UBP24_HUMAN	P1816	QKICKDCpHRYEREE	Nuclear only
0.5555	6.6238	CTL5_HUMAN	P122	QICVSKCpEKFLTYV	Extracellular
0.5557	6.62261	CF145_HUMAN	P114	LKTIISMpCKYSRSE	Not disordered
0.5563	6.61902	SIRT6_HUMAN	P243	LVIVNLQpTKHDRHA	Not disordered
0.5564	6.61842	SORT_HUMAN	P663	DYVVTKQpSICLCSL	Extracellular
0.5566	6.61722	ARSF_HUMAN	P257	GHEITEQpMKAERAG	Lumenal/Extracellular
0.5575	6.61184	RFIP1_HUMAN	P1165	THPVSAQpGAGTGSA
0.5577	6.61065	HEM1_HUMAN	P526	GLPVVHCpSHIIPVR	Mitochondrial
0.5579	6.60945	ETV6_HUMAN	P270	TRVIQLMpSPIMHPL
0.5582	6.60766	GALR3_HUMAN	P45	VLAVLLQpGPSAWQE	Transmembrane helix
0.5582	6.60766	GPS2_HUMAN	P297	QLPVQMQpAGKSGFA	Nuclear only
0.5587	6.60467	MX2_HUMAN	P154	SGIVTRCpLVLKLKK	Not disordered
0.5587	6.60467	MX1_HUMAN	P106	SGIVTRCpLVLKLKK	Not disordered
0.5588	6.60407	TM38B_HUMAN	P37	VMAVKRQpGAAALAW	Lumenal
0.559	6.60287	MDH1B_HUMAN	P419	KGIVFSMpVKFENGT	Not disordered
0.5597	6.59868	EP400_HUMAN	P2679	AQVVHTQpPPRAVGS	Nuclear only
0.5611	6.59031	FAT4_HUMAN	P1632	DGPVFTQpKYITILK	Extracellular
0.5611	6.59031	K2018_HUMAN	P557	QNVIILQpPSTTPCP
0.5611	6.59031	S27A4_HUMAN	P456	GRIIQKDpLRRFDGY	Not disordered
0.5616	6.58732	USH2A_HUMAN	P89	RFCIQDCpYRSSHPT	Extracellular
0.5617	6.58672	CH049_HUMAN	P68	KTIISLQpLNMYQME	Not disordered
0.5628	6.58014	BARX2_HUMAN	P80	LSVITRQpTVISHLV	Nuclear only
0.5629	6.57955	CHK29_HUMAN	P108	WLVISSLpRRRLVLN	Transmembrane helix
0.563	6.57895	MARH6_HUMAN	P622	GGPVGFQpYRRPLNF	ER-bound
0.5636	6.57536	MIO_HUMAN	P800	GTPVSSCpGGTKSDE
0.5639	6.57356	REL_HUMAN	P16	YIEIIEQpRQRGMRF	Not disordered
0.5644	6.57057	CSKI1_HUMAN	P1235	PKPVLTQpVPKLQGS
0.5657	6.5628	FAT3_HUMAN	P3192	GIIILEQpLDREQQS	Extracellular
0.5661	6.56041	CO027_HUMAN	P290	APHVLSQpRSRFKVL
0.5666	6.55742	PPIG_HUMAN	P20	DIAINNQpAGRVVFE	Not disordered
0.5674	6.55263	CR063_HUMAN	P275	LSCIRSQpMQFFPRV	Not disordered
0.5679	6.54964	RBM6_HUMAN	P933	PQPRTAQpQKREEQT	Nuclear only
0.5682	6.54785	APC_HUMAN	P1584	ECIISAMpTKSSRKA	Not disordered
0.5683	6.54725	THEM5_HUMAN	P135	EYVIFFQpTQKKSVC	Mitochondrial
0.5686	6.54545	SNP25_HUMAN	P117	DGVVASQpARVVDER
0.5689	6.54366	KDM5D_HUMAN	P359	PRGIWRCpKCILAEC	Nuclear only
0.57	6.53708	SRBP2_HUMAN	P245	QVPVLVQpQIIKTDS
0.5712	6.5299	ECH1_HUMAN	P160	FNVIERCpKPVIAAV	Mitochondrial
0.5716	6.52751	RM50_HUMAN	P53	KEPILVCpPLRSRAY	Mitochondrial
0.5718	6.52632	DHX57_HUMAN	P1247	TGAVRMQpKSAELKF	Not disordered
0.5719	6.52572	UBTD2_HUMAN	P225	VQVIVSQpVQNPTPV	Not disordered
0.5721	6.52452	CAD23_HUMAN	P463	NRPIFSQpLYNISLY	Extracellular
0.5721	6.52452	PCF11_HUMAN	P495	RSPIIHSpKRRDRRS
0.5722	6.52392	L9056_HUMAN	P24	FLTILVQpQHLLAPV	Extracellular
0.5722	6.52392	MUC2_HUMAN	P5137	REVVLSCpNGGSLTH	Lumenal/Extracellular
0.5723	6.52333	ANK2_HUMAN	P1224	SPIVTLEpRRRKFHK
0.5739	6.51376	MDM2_HUMAN	P481	PCPVCRQpIQMIVLT	Not disordered
0.5743	6.51136	CP8B1_HUMAN	P441	GSGVSICpGRFFALS	ER-bound
0.5745	6.51017	FETUA_HUMAN	P259	TQPVTSQpQPEGANE	Extracellular
0.5746	6.50957	SYNJ2_HUMAN	P1294	PKPRTFQpGKAAERP
0.5751	6.50658	CCBP2_HUMAN	P151	LEIVHAQpYHRLRTR	Not disordered
0.5755	6.50419	IQGA2_HUMAN	P1315	IDVIRNQpGNTLTEI	Not disordered
0.5757	6.50299	MDFI_HUMAN	P89	TEAVTCQpQGNPLGC
0.5761	6.5006	CHFR_HUMAN	P516	QCAVCLQpFCHLYWG	Nuclear only
0.5765	6.49821	5HT2A_HUMAN	P338	LFVVMWCpFFITNIM	Transmembrane helix
0.5766	6.49761	OR2W5_HUMAN	P202	VEAIHLCpGGGSPPG	Not disordered
0.5767	6.49701	ATAD2_HUMAN	P1322	ALAILSQpTPSLVVD	Nuclear only
0.5776	6.49163	SSPO_HUMAN	P3362	NGAICVQpGHCSCLD	Extracellular
0.5776	6.49163	I12R1_HUMAN	P534	LRGVWSQpQRFSIEV	Extracellular
0.5784	6.48684	O10D4_HUMAN	P260	VIVIYLQpNPSALLG	Extracellular
0.5785	6.48624	NLGN1_HUMAN	P326	SWAVSFQpAKYARML	Extracellular
0.5789	6.48385	NFAC3_HUMAN	P789	PSPIVHQpFQVTPTP
0.5803	6.47548	RIMS1_HUMAN	P589	SHPVTWQpSKEGDRL	Not disordered
0.5806	6.47368	NOTC1_HUMAN	P401	GKAICTCpSGYTGPA	Extracellular
0.5816	6.4677	DPP10_HUMAN	P15	SHHIKCQpSKTIKEL
0.5818	6.46651	IRK5_HUMAN	P193	MFVKISQpKKRAETL	Not disordered
0.5818	6.46651	IRK6_HUMAN	P196	MFVKISQpKKRAETL	Not disordered
0.582	6.46531	PL8L1_HUMAN	P52	ASAVVKQpVRGASGR
0.5824	6.46292	INSRR_HUMAN	P121	ALVIFEMpHLRDVAL	Extracellular
0.5828	6.46053	TRAK1_HUMAN	P15	GQPVRAQpLPGLCHG
0.5829	6.45993	TITIN_HUMAN	P14555	GYIVERCpRGSDKWV	Not disordered
0.5833	6.45754	HCFC1_HUMAN	P17	LPAVLLQpRWKRVVG	Partly disordered
0.5838	6.45455	VP37C_HUMAN	P234	PFPVVSQpSFYSGPL
0.5839	6.45395	FAF1_HUMAN	P98	RQIVERQpRMLDFRV	Not disordered
0.5839	6.45395	HTR5A_HUMAN	P517	LGAVKHCpLGIPHGK	Not disordered
0.5847	6.44916	PLIN2_HUMAN	P100	RLPILNQpSTQIVAN	Not disordered
0.5848	6.44856	K1737_HUMAN	P125	FEVISAQpQLLFLHP
0.5848	6.44856	PCSK6_HUMAN	P785	NTCVTLCpAGFYADE	Lumenal/Extracellular
0.585	6.44737	TMPS7_HUMAN	P184	FWIVFVMpRAKGHIF	Extracellular
0.5852	6.44617	TENR_HUMAN	P361	EYVISYQpTALGGLQ	Extracellular
0.5858	6.44258	SND1_HUMAN	P39	AIIVRGQpRGGPPPE	Not disordered
0.5859	6.44199	LTBP3_HUMAN	P732	FKCIACQpGYRSQGG	Extracellular
0.5859	6.44199	OXA1L_HUMAN	P301	RNVIRMMpLITLPIT	Mitochondrial
0.5863	6.43959	Z280C_HUMAN	P473	KKGVHRCpKCRLQFL	Nuclear only
0.5871	6.43481	PLS4_HUMAN	P101	SVPITWMpGPTPMAN	Not disordered
0.5874	6.43301	FCRL5_HUMAN	P29	RPIIFLQpPWTTVFQ	Extracellular
0.5876	6.43182	SCAP_HUMAN	P492	PHTITLQpSSFRNLR
0.5882	6.42823	XRCC1_HUMAN	P135	VKIVCSQpYSKDSPF	Nuclear only
0.5884	6.42703	SEM6C_HUMAN	P413	VPPVTHQpLLTLTSR	Extracellular
0.5884	6.42703	OGDHL_HUMAN	P297	ENVILGMpHRGRLNV	Mitochondrial
0.5894	6.42105	RNH2A_HUMAN	P53	VYAICYCpLPRLADL	Not disordered
0.5894	6.42105	SYPH_HUMAN	P181	ENIIKEMpVCRQTGN	Vesicular
0.5909	6.41208	K0614_HUMAN	P1404	GKAILSQpACVSKLL	Not disordered
0.5912	6.41029	WRN_HUMAN	P772	GPTIIYCpSRKMTQQ	Nuclear only
0.592	6.4055	GRAM4_HUMAN	P380	DFIFKRCpRLRAKYD	Mitochondrial
0.5922	6.40431	VPREB_HUMAN	P26	PQPVLHQpPAMSSAL	Extracellular
0.5924	6.40311	DOC2A_HUMAN	P23	HMAINVCpGPIRPIR
0.5931	6.39892	BCDO2_HUMAN	P301	YIIFIEQpLKMNLWK	Mitochondrial
0.5932	6.39833	GRHL1_HUMAN	P103	IPIVTEQpLISAGEN
0.5934	6.39713	KLF3_HUMAN	P152	IQPVVVQpVPFMYTS	Nuclear only
0.5935	6.39653	MED17_HUMAN	P90	EGVVKFQpSLWPWDS	Partly disordered
0.5937	6.39533	NCOR1_HUMAN	P2289	HGVVMSQpMGVVPGT	Nuclear only
0.5938	6.39474	HNRPR_HUMAN	P603	SQPIAQQpLQQGGDY	Not disordered
0.5941	6.39294	TRPV4_HUMAN	P132	KKIIEKQpQSPKAPA	Not disordered
0.5941	6.39294	DDX42_HUMAN	P334	PIAVIVCpTRELCQQ	Not disordered
0.5943	6.39175	KDM2B_HUMAN	P1238	RLIIRHMpLLSKLHL	Nuclear only
0.5943	6.39175	KDM2A_HUMAN	P1064	RLIIRHMpLLSRLDL	Nuclear only
0.5943	6.39175	AF10_HUMAN	P430	TSAVTSQpKSFENSP
0.5944	6.39115	PTPRR_HUMAN	P278	LSPITLQpALSEAKT
0.5947	6.38935	RNF39_HUMAN	P330	KGCVRLCpAGAVWAV	Not disordered
0.5948	6.38876	ZN613_HUMAN	P602	KVAIVSQpVARSSVS	Nuclear only
0.5949	6.38816	HEM1_HUMAN	P9	ESVVRRCpFLSRVPQ	Mitochondrial
0.5949	6.38816	PHC2_HUMAN	P501	QAIVTAMpGGLPVPT	Nuclear only
0.5954	6.38517	T2R40_HUMAN	P143	RKIIVLMpWLLRLSV	Transmembrane helix
0.5954	6.38517	PRA11_HUMAN	P99	KTPVQDCpRMRERQP	Not disordered
0.5954	6.38517	PRAM6_HUMAN	P139	KTPVQDCpRMRGQQP	Not disordered
0.5955	6.38457	URP2_HUMAN	P105	RPVILRLpNRRALRL	Not disordered
0.5957	6.38337	DPOLQ_HUMAN	P1463	KPVILLIpQKRTPTG	Nuclear only
0.5964	6.37919	PGBM_HUMAN	P3846	AHGISHCpTCRDRPC	Extracellular
0.597	6.3756	ARHGJ_HUMAN	P124	WSPRHTQpQRRASHG
0.5974	6.37321	ITSN2_HUMAN	P106	LPPIMKQpPMFSPLI	Not disordered
0.5981	6.36902	DOT1L_HUMAN	P1695	SFTVHHQpLPRLALA	Nuclear only
0.5984	6.36722	BCDO1_HUMAN	P252	YVIFLEQpFRLDILK	Not disordered
0.5984	6.36722	NFU1_HUMAN	P36	PYTIKKQpLHQFVQR
0.5991	6.36304	GAK3_HUMAN	P195	QVPVTLQpQTQVKEN
0.5991	6.36304	GAK8_HUMAN	P195	QVPVTLQpQTQVKEN
0.5991	6.36304	GAK1_HUMAN	P195	QVPVTLQpQTQVKEN
0.5992	6.36244	FRY_HUMAN	P2817	DGVITCQpGDSEEKQ	Partly disordered
0.5996	6.36005	NF1_HUMAN	P1712	RLVFIDCpGKLAEHI	Not disordered
0.6007	6.35347	NPFF_HUMAN	P73	SQAFLFQpQRFGRNT	Extracellular
0.6009	6.35227	CV029_HUMAN	P195	YHAVVTCpLPLASSQ	Mitochondrial
0.6013	6.34988	TMIG2_HUMAN	P69	DGAILCQpYITNGSL	Extracellular
0.6015	6.34868	ZN687_HUMAN	P475	ASVVMVQpSKTATGP	Nuclear only
0.6016	6.34809	ROR1_HUMAN	P443	SAPVQRQpKHVRGQN
0.6018	6.34689	TMC5_HUMAN	P373	IKAIRNQpRTMEEKR	Extracellular
0.6018	6.34689	P53_HUMAN	P177	TEVVRRCpHHERCSD	Not disordered
0.602	6.34569	ANK1_HUMAN	P1136	SPIVTVEpRRRKFHR
0.602	6.34569	ANK3_HUMAN	P1207	SPIVTVEpRRRKFHK
0.6025	6.3427	TMTC2_HUMAN	P637	KEAIQKMpRQFAPQS	ER-bound
0.6025	6.3427	CE056_HUMAN	P71	HAVCCLQpRFWKEMS	Not disordered
0.6025	6.3427	DCHS_HUMAN	P526	ARKIIKQpQRVGAGP	Partly disordered
0.6037	6.33553	PCSK6_HUMAN	P734	RKCVSVCpLGYFGDT	Lumenal/Extracellular
0.6041	6.33313	MCAF1_HUMAN	P736	PAVVSSQpKLQTPVT
0.6043	6.33194	FUCO2_HUMAN	P454	QLTIHQMpCKWGWAL	Lumenal
0.6046	6.33014	TPX2_HUMAN	P515	PVVIKAQpVPHYGVP
0.6046	6.33014	CAR14_HUMAN	P36	RIVRCICpSRLTPYL	Not disordered
0.6048	6.32895	CCD71_HUMAN	P460	SPVIRLQpLLPYSAV	Not disordered
0.6049	6.32835	TDR12_HUMAN	P499	PLAVIVCpGWKKAQF	Not disordered
0.6055	6.32476	AQR_HUMAN	P1359	VQIIKNMpQMANFVY	Nuclear only
0.6056	6.32416	VIPR1_HUMAN	P87	QVVVLACpLIFKLFS	Extracellular
0.6056	6.32416	K1456_HUMAN	P286	SSTVTVQpSRHSSLD
0.6056	6.32416	CXG2_HUMAN	P249	FFPCSRQpCPHVVDC	Extracellular
0.6057	6.32356	CREL1_HUMAN	P31	PGPIWLQpSPPPQSS	Extracellular
0.6057	6.32356	NAL10_HUMAN	P241	VTEILRQpERLLFIL	Not disordered
0.6059	6.32237	LRP1_HUMAN	P4172	SGPVCTCpNGKRLDN	Extracellular
0.6063	6.31998	B3GN4_HUMAN	P128	LLAIKSQpGHVERRA	Lumenal
0.6065	6.31878	HGS_HUMAN	P759	QPPVAQQpQAQGPPA
0.6067	6.31758	FAT4_HUMAN	P585	EKPVFSQpEGYDVSV	Extracellular
0.6068	6.31699	RN182_HUMAN	P65	PQGVIVCpFCRFETC	Not disordered
0.6069	6.31639	PIWL1_HUMAN	P366	QPVLVSQpKRRRGPG	Not disordered
0.6073	6.314	C1R_HUMAN	P310	TTEIIKCpQPKTLDE	Extracellular
0.6075	6.3128	TR61B_HUMAN	P460	ARPVHWQpGHTAFLV	Mitochondrial
0.6076	6.3122	COM1_HUMAN	P563	QECIILQpLNKCSPD	Nuclear only
0.6078	6.311	MTM1_HUMAN	P54	KEVIYICpFNGPIKG
0.6081	6.30921	UBN2_HUMAN	P1114	NSPVHKQpSGMNISR	Nuclear only
0.6085	6.30682	TITIN_HUMAN	P25180	GYVVEMQpKGTEKWS	Not disordered
0.6087	6.30562	LRP1B_HUMAN	P4480	TKTIRRQpIINGGIN	Partly disordered
0.6087	6.30562	NFXL1_HUMAN	P801	QKVKLRCpCKRIKKE	Nuclear only
0.6091	6.30323	SPN1_HUMAN	P125	EWIVVVCpVGKRALI	Not disordered
0.6093	6.30203	ABCB7_HUMAN	P595	HDAILRMpHGYDTQV	Mitochondrial
0.6096	6.30024	BT2A2_HUMAN	P497	DSPIFICpALTGASG	Not disordered
0.6096	6.30024	BT2A1_HUMAN	P501	DSPIFICpALTGANG	Not disordered
0.6105	6.29486	NTCP2_HUMAN	P107	VLIIGCCpGGTASNI	Extracellular
0.6107	6.29366	DHTK1_HUMAN	P222	TDVIIGMpHRGRLNL	Mitochondrial
0.6107	6.29366	MDM1_HUMAN	P421	GNIVEEQpQKNTTEK
0.6108	6.29306	NDUS1_HUMAN	P227	GNIIDICpVGALTSK	Mitochondrial
0.6115	6.28888	CU025_HUMAN	P194	EMAVNIQpKALGEDQ	Extracellular
0.6117	6.28768	TTC6_HUMAN	P447	ANVIESCpFWAAVYF	Not disordered
0.6121	6.28529	ITB3_HUMAN	P617	GSCVCIQpGSYGDTC	Extracellular
0.6125	6.28289	ES8L2_HUMAN	P11	SGAVSCCpGATNGSL
0.6127	6.2817	OVOS2_HUMAN	P956	NLVVLQMpYGGGEQN	Extracellular
0.6131	6.27931	DSEL_HUMAN	P453	YDIVHFQpYSWIDGW	Not disordered
0.6135	6.27691	NETO1_HUMAN	P368	VIVQIKQpRKKYVQR	Not disordered
0.6141	6.27333	ATAD1_HUMAN	P186	SLAIKLQpSIIFIDE	Not disordered
0.6142	6.27273	MTCH2_HUMAN	P20	GLTILSQpLMYVKVL	Mitochondrial
0.6144	6.27153	ATP7B_HUMAN	P189	EAVITYQpYLIQPED	Not disordered
0.6147	6.26974	SPG16_HUMAN	P324	EFPIDMQpNPNLNVS	Not disordered
0.6149	6.26854	LGR5_HUMAN	P781	TNCILNCpVAFLSFS	Transmembrane helix
0.615	6.26794	LRP1B_HUMAN	P1200	RGIVCSCpEGLQLNK	Extracellular
0.6153	6.26615	MK08_HUMAN	P376	NGVIRGQpSPLGAAV
0.6154	6.26555	SKT_HUMAN	P896	SSPVVIQpSQHSVAL
0.6154	6.26555	HECW1_HUMAN	P235	YLKISIQpGKHSIFP	Not disordered
0.6155	6.26495	SAV1_HUMAN	P283	PPPVTYQpQQTERNQ
0.6156	6.26435	KIAS1_HUMAN	P56	SHPVRHQpQMPSARE	Not disordered
0.6156	6.26435	DLK1_HUMAN	P47	DNVCRCQpGWQGPLC	Extracellular
0.6157	6.26376	SON_HUMAN	P1776	SPVVSSMpERASESS	Nuclear only
0.6161	6.26136	ZBT20_HUMAN	P721	TYVCSVCpAKFDQIE	Nuclear only
0.6162	6.26077	ZBT11_HUMAN	P68	ELEVVLQpERRRDLI	Nuclear only
0.6163	6.26017	AMGO3_HUMAN	P459	KHVVFLEpGRRGLNG	Not disordered
0.6167	6.25778	KDM4D_HUMAN	P330	AFVRILQpERYDLWK	Nuclear only
0.6167	6.25778	KDM4B_HUMAN	P327	VFVRILQpERYELWK	Nuclear only
0.617	6.25598	DRP2_HUMAN	P617	CSICRQCpIKGFRYR	Not disordered
0.617	6.25598	ARSH_HUMAN	P235	NHEIIQQpMKEEKVA	ER-bound
0.6171	6.25538	PLB1_HUMAN	P1323	DFAVVVQpFFQNTLT	Extracellular
0.6173	6.25419	RNF6_HUMAN	P675	TCPICRQpVLGSNIA	Not disordered
0.6174	6.25359	ZN674_HUMAN	P314	PFVCDKCpKAFKSSY	Nuclear only
0.6177	6.25179	KAT5_HUMAN	P184	RRAVAAQpGRKRKSN
0.6181	6.2494	LTBP3_HUMAN	P1240	GGAVCECpGGFQLDA	Extracellular
0.6183	6.24821	PGCA_HUMAN	P2377	MPTIRCQpSGHWEEP	Lumenal/Extracellular
0.6189	6.24462	F135A_HUMAN	P1181	FDAITKQpSSTSYNF
0.619	6.24402	IGLL1_HUMAN	P110	QLTVLSQpKATPSVT	Extracellular
0.619	6.24402	CI079_HUMAN	P595	SQAVLSQpTAHLPQE
0.6192	6.24282	M4K3_HUMAN	P463	QGTIKRCpMSGSPAK
0.6196	6.24043	MUTYH_HUMAN	P377	ATCVLEQpGALGAQI	Nuclear only
0.6197	6.23983	RFA4_HUMAN	P134	VFGILKCpTGTKSLE	Nuclear only
0.6198	6.23923	RN165_HUMAN	P62	AHPVQSQpGLSAHMA
0.6199	6.23864	CG025_HUMAN	P397	FSVFIHQpRALTESK	Not disordered
0.62	6.23804	BTNL8_HUMAN	P461	GTPIVICpVTQESEK	Not disordered
0.6203	6.23624	SIRPG_HUMAN	P260	TLEVTQQpMRVGNQV	Extracellular
0.6204	6.23565	UT14C_HUMAN	P753	LPVIQRNpKRITTRH	Nuclear only
0.6205	6.23505	EAA1_HUMAN	P147	IIVIIIHpGKGTKEN	Extracellular
0.6205	6.23505	CR2_HUMAN	P789	SPPVTRCpNPEVKHG	Extracellular
0.6209	6.23266	NALP6_HUMAN	P667	SYCVRCCpAGQALRL	Not disordered
0.6209	6.23266	OVOS1_HUMAN	P782	NLVVLQMpYGSGEQN	Extracellular
0.6211	6.23146	RGS6_HUMAN	P252	PVHVLSQpIRKTTKE
0.6215	6.22907	TR13B_HUMAN	P197	GDPCSCQpRSRPRQS
0.6215	6.22907	EPHB3_HUMAN	P655	CRGRLKQpGRREVFV	Not disordered
0.6223	6.22428	F187A_HUMAN	P290	HGLIISCpGARPEHA	Extracellular
0.6226	6.22249	TUTLA_HUMAN	P345	MPGVIRCpVRANPPL	Extracellular
0.6229	6.22069	IKBA_HUMAN	P124	LAVITNQpEIAEALL	Not disordered
0.6229	6.22069	ABCC9_HUMAN	P647	KTINRKQpGRYHLDS
0.6232	6.2189	CSMD3_HUMAN	P2695	RCVVVTCpSINSFIL	Extracellular
0.6233	6.2183	RIMS2_HUMAN	P649	KHPVTWQpSKDGDRL	Partly disordered
0.6237	6.21591	EPCR_HUMAN	P72	TTIIQLQpLQEPESW	Extracellular
0.624	6.21411	EAA3_HUMAN	P313	FIVVRKNpFRFAMGM	Not disordered
0.6247	6.20993	ANR22_HUMAN	P98	LLIILLMpVLLIGYF	Not disordered
0.6247	6.20993	CD3E_HUMAN	P50	TTVILTCpQYPGSEI	Extracellular
0.6249	6.20873	UBP43_HUMAN	P814	QGPFKTMpLRWSFGS	Nuclear only
0.6249	6.20873	PAPP1_HUMAN	P1045	GWVIIGQpAASQVCR	Extracellular
0.625	6.20813	RAB3I_HUMAN	P378	IEPVGLQpIRFVKAS	Not disordered
0.6254	6.20574	MIB1_HUMAN	P880	KAAVLFQpCGHMCAC	Not disordered
0.6255	6.20514	CRUM1_HUMAN	P387	GYVCICQpGFTGIHC	Extracellular
0.6256	6.20455	PACS1_HUMAN	P328	TSAITRQpNIKQKFV	Partly disordered
0.6259	6.20275	TERA_HUMAN	P104	GDVISIQpCPDVKYG	Not disordered
0.6268	6.19737	THEM5_HUMAN	P146	KSVCLFQpGSYLEGP	Mitochondrial
0.6272	6.19498	APC_HUMAN	P1917	TQAIAKQpINRGQPK
0.6272	6.19498	O51S1_HUMAN	P61	LWIIALQpALHRPMH	Not disordered
0.6273	6.19438	ERBB4_HUMAN	P294	AFCVKKCpHNFVVDS	Extracellular
0.6281	6.18959	CK066_HUMAN	P220	QSPIVFQpPSQALPG	Not disordered
0.6286	6.1866	USH2A_HUMAN	P2166	IHIQWKQpRKISGIL	Extracellular
0.6289	6.18481	FBX22_HUMAN	P189	IEGIKIQpFHFIKDP	Not disordered
0.6291	6.18361	LGR4_HUMAN	P762	TNCIFFCpVAFFSFA	Transmembrane helix
0.6296	6.18062	DDX47_HUMAN	P150	PHIIIATpGRLIDHL	Nuclear only
0.6298	6.17943	CTR2_HUMAN	P548	VLTIWRQpQNQQKVA	Transmembrane helix
0.63	6.17823	SC5A2_HUMAN	P375	RLVVKLMpNGLRGLM	Extracellular
0.6302	6.17703	RBM15_HUMAN	P443	GKIIIRNpIKIGYGK	Nuclear only
0.6304	6.17584	CG042_HUMAN	P201	VFPVTVQpPHCVPDT	Transmembrane helix
0.6305	6.17524	ITA2B_HUMAN	P88	TGGVFLCpWRAEGGQ	Extracellular
0.6305	6.17524	CBS_HUMAN	P170	YRCIIVMpEKMSSEK	Not disordered
0.6309	6.17285	FCGR1_HUMAN	P28	KAVITLQpPWVSVFQ	Extracellular
0.6309	6.17285	FCGRC_HUMAN	P28	KAVITLQpPWVSVFQ	Extracellular
0.6309	6.17285	FCGRB_HUMAN	P28	KAVITLQpPWVSVFQ	Extracellular
0.6311	6.17165	LTBP4_HUMAN	P78	CRVRSCQpKKCAGPQ	Extracellular
0.6313	6.17045	UBP30_HUMAN	P394	PTPVLNQpGAPKTQI	Mitochondrial
0.6313	6.17045	EGFR_HUMAN	P296	ATCVKKCpRNYVVTD	Extracellular
0.6314	6.16986	ACPH_HUMAN	P491	FEAILLQpGSPPDKT	Not disordered
0.6314	6.16986	EVI1_HUMAN	P373	NKPVELQpERSSEER	Nuclear only
0.6318	6.16746	BT2A1_HUMAN	P354	RRSVRRCpFRHLGES	Not disordered
0.6319	6.16687	TP53B_HUMAN	P242	DIPVTAQpSKDVHVV
0.632	6.16627	LIMS2_HUMAN	P151	HLVIDEQpLMFRSDA	Not disordered
0.6322	6.16507	P2Y10_HUMAN	P278	ETIISSCpVVRIALY	Extracellular
0.6327	6.16208	BACH2_HUMAN	P508	PVPIKVCpRSPPLET	Partly disordered
0.6329	6.16089	T53I1_HUMAN	P233	NGWVVHQpCPRQYNY	Not disordered
0.6329	6.16089	KTN1_HUMAN	P152	PVPVTKQpTPPSEAA	Lumenal
0.6329	6.16089	MA2A2_HUMAN	P1117	LDVVFLQpTSLTLLY	Not disordered
0.6332	6.15909	ZN579_HUMAN	P447	PHPCPRCpRRFSRAY	Nuclear only
0.6337	6.1561	EPHA8_HUMAN	P370	NAVCRRCpWALSRCE	Extracellular
0.6338	6.1555	MDFIC_HUMAN	P75	GELIRTQpQRLPQLQ	Not disordered
0.6341	6.15371	TEFM_HUMAN	P224	SSIISKMpKADFYVL	Mitochondrial
0.6343	6.15251	K2022_HUMAN	P346	PSVFTTCpKRESKSG	Nuclear only
0.6343	6.15251	PRS35_HUMAN	P303	SPTIKKMpGGMIHFS	Extracellular
0.6344	6.15191	AFF3_HUMAN	P401	DSAVVQQpNCRTSVP	Nuclear only
0.6347	6.15012	PSA7L_HUMAN	P224	AIIRRNQpLKMFSAK	Not disordered
0.635	6.14833	DYHC1_HUMAN	P1356	QPWVSVQpRKLRQNL	Not disordered
0.6357	6.14414	TMPS2_HUMAN	P69	NPVVCTQpKSPSGTV
0.6357	6.14414	PKHG1_HUMAN	P1152	CSVVVSQpNKENWCQ
0.6358	6.14354	HNRPQ_HUMAN	P594	SQPIAQQpLQGGDHS	Not disordered
0.6358	6.14354	MSLN_HUMAN	P258	LLPVLGQpIIRSIPQ	Not disordered
0.6361	6.14175	LSR_HUMAN	P106	HVVILFQpVTLPCTY	Extracellular
0.6364	6.13995	CSF3R_HUMAN	P740	PRAVSTQpQSQSGTS
0.6365	6.13935	B3GN4_HUMAN	P209	RWVVAACpQAHFMLK	Lumenal
0.6366	6.13876	ZFAN5_HUMAN	P127	SEPVVTQpSPSVSQP
0.6368	6.13756	TANC2_HUMAN	P1356	NEAIKLCpNNREIQR	Not disordered
0.6371	6.13577	CQ056_HUMAN	P181	RTAVRHQpGQAGGGW
0.6373	6.13457	ACTL9_HUMAN	P374	HVVVAAQpTRNFSVW	Not disordered
0.6374	6.13397	F90AK_HUMAN	P269	RPAVTSQpCPSAATH
0.6378	6.13158	VW5B1_HUMAN	P451	LKWVIRQpVHRGHPR	Extracellular
0.6382	6.12919	SSH1_HUMAN	P680	APAICTQpAFLPHIT	Partly disordered
0.6386	6.12679	GPR98_HUMAN	P2731	FHVIRTFpGRGNVTV	Extracellular
0.6388	6.1256	TRPM6_HUMAN	P573	QFIRTAQpYKFKEKS	Partly disordered
0.639	6.1244	SERC4_HUMAN	P284	PCIRLKQpRSGLLQA	Not disordered
0.6393	6.12261	KLF3_HUMAN	P241	HPSVIVQpGKRPLPV	Nuclear only
0.6393	6.12261	MINT_HUMAN	P2626	TSVISRMpVSIDLEN	Nuclear only
0.6398	6.11962	NOTC3_HUMAN	P380	GRAICTCpPGFTGGA	Extracellular
0.64	6.11842	WIF1_HUMAN	P279	QCEISKCpQPCRNGG	Extracellular
0.64	6.11842	DDX18_HUMAN	P355	KQIIKLLpTRRQTML	Nuclear only
0.6403	6.11663	SENP6_HUMAN	P971	KPTICKQpCILLMDS	Nuclear only
0.6404	6.11603	SAGE1_HUMAN	P357	ERVVNNQpLPSNALS	Nuclear only
0.6408	6.11364	ARHGH_HUMAN	P223	SWHIFSQpQAGARAS
0.6409	6.11304	U2AFM_HUMAN	P321	LFEIQQCpRGKHCNF	Nuclear only
0.6409	6.11304	U2AFL_HUMAN	P326	LFEIQQCpRGKHCNF	Nuclear only
0.6411	6.11184	FSCB_HUMAN	P398	KAPIEVQpLPAEGAL
0.6413	6.11065	DOC2B_HUMAN	P24	HMAIDVCpGPIRPIK	Not disordered
0.6414	6.11005	NEO1_HUMAN	P255	DLVFLKQpSPLVRVI	Extracellular
0.6415	6.10945	L1CAM_HUMAN	P737	NMVITWKpLRWMDWN	Extracellular
0.6416	6.10885	CRDL1_HUMAN	P317	GKCCKVCpGKKAKEL	Extracellular
0.6417	6.10825	DYH1_HUMAN	P4313	VEIPTHQpQRHWIKR	Not disordered
0.6419	6.10706	PRTG_HUMAN	P1067	KKIQVEQpQRRFTPA	Partly disordered
0.6422	6.10526	DDX43_HUMAN	P108	IQIIQEQpESLVKIF	Not disordered
0.6423	6.10467	OBSCN_HUMAN	P5153	DCVVTGQpMPSVRWF	Not disordered
0.6429	6.10108	DDX59_HUMAN	P330	VKVIIATpGRLLDII	Not disordered
0.6429	6.10108	AT1A1_HUMAN	P1013	KLIIRRRpGGWVEKE	Not disordered
0.643	6.10048	TDRD5_HUMAN	P220	AGKIFTQpFRMKQGS
0.643	6.10048	CABIN_HUMAN	P1086	MHDICICpNRFDSWA	Not disordered
0.6432	6.09928	FUK_HUMAN	P712	QWVVAECpARVDFSG	Not disordered
0.6434	6.09809	F186A_HUMAN	P760	KKVVSFMpGLHFQKS
0.6436	6.09689	SMAL1_HUMAN	P666	RKIVVIApGRINART	Nuclear only
0.644	6.0945	PRAM4_HUMAN	P141	KKPVEDCpRMRGRQP
0.644	6.0945	PRS29_HUMAN	P229	ENAVCEQpYRNASGH	Extracellular
0.6443	6.0927	DNJ5B_HUMAN	P178	DFPVFLQpTNANEKT
0.6443	6.0927	PAR15_HUMAN	P428	VKVVIFQpELLNIFY	Nuclear only
0.6446	6.09091	UBP31_HUMAN	P512	TVCIQVCpFSLRVVS	Nuclear only
0.6446	6.09091	CEP76_HUMAN	P447	EPPVAEQpKPLYPYR	Not disordered
0.6448	6.08971	SIRBL_HUMAN	P261	TLEVTQQpVRAENQV	Extracellular
0.6448	6.08971	SHPS1_HUMAN	P262	TLEVTQQpVRAENQV	Extracellular
0.6449	6.08911	SYSM_HUMAN	P202	KPVFSFQpRGHLEIG	Mitochondrial
0.6455	6.08553	STK11_HUMAN	P38	STEVIYQpRRKRAKL	Partly disordered
0.6459	6.08313	NAA30_HUMAN	P75	GHPCLRCpQPPQEQQ	Partly disordered
0.646	6.08254	NBR1_HUMAN	P910	GPPVTAQpIISEDQT
0.6463	6.08074	PTK7_HUMAN	P38	AIVFIKQpSSQDALQ	Extracellular
0.6468	6.07775	DHX34_HUMAN	P212	SHVACTQpRRIACIS	Not disordered
0.6468	6.07775	PKN3_HUMAN	P816	AEEIKVQpFFRTTNW	Not disordered
0.6469	6.07715	VASN_HUMAN	P141	NRIRHIQpGAFDTLD	Extracellular
0.6469	6.07715	COPA_HUMAN	P1186	GKPVEKCpLSGACYS	Not disordered
0.6475	6.07356	IGDC4_HUMAN	P651	SLVVSWQpPPHPTQI	Extracellular
0.6478	6.07177	KIF12_HUMAN	P507	CPCCHICpLCRVPLA
0.648	6.07057	CECR1_HUMAN	P409	DIPIEVCpISNQVLK	Extracellular
0.6482	6.06938	FHIT_HUMAN	P40	PGHVLVCpLRPVERF	Not disordered
0.6483	6.06878	AGO2_HUMAN	P590	RPPVFQQpVIFLGAD	Not disordered
0.6489	6.06519	AKNA_HUMAN	P687	ALPCLHQpTHLPAPS	Nuclear only
0.6491	6.064	LRWD1_HUMAN	P477	WDVRLDQpQKRRVCE	Not disordered
0.6496	6.061	ZN653_HUMAN	P309	GEVVASCpMPGMVPG	Nuclear only
0.6498	6.05981	NFXL1_HUMAN	P186	CFCIFHMpCIQKWAK	Nuclear only
0.6501	6.05801	ATG10_HUMAN	P159	EHPILGQpFFVLHPC	Not disordered
0.651	6.05263	I22R1_HUMAN	P274	QRVLTFQpLRFIQEH	Not disordered
0.6512	6.05144	PCD20_HUMAN	P511	NAPIFLQpLIELTIE	Extracellular
0.6519	6.04725	RN125_HUMAN	P47	CLEVLHQpVRTRCGH	Not disordered
0.6519	6.04725	BPNT1_HUMAN	P99	WEEILKQpCPSQYSA	Not disordered
0.652	6.04665	KCND3_HUMAN	P26	WMPVANCpMPLAPAD	Partly disordered
0.6521	6.04605	ITA7_HUMAN	P1007	NCVVFSCpLYSFDRA	Extracellular
0.6525	6.04366	PR20D_HUMAN	P62	VKPFRRQpPARPESP	Partly disordered
0.6525	6.04366	PR20B_HUMAN	P62	VKPFRRQpPARPESP	Partly disordered
0.6525	6.04366	PR20C_HUMAN	P62	VKPFRRQpPARPESP	Partly disordered
0.6525	6.04366	PR20A_HUMAN	P62	VKPFRRQpPARPESP	Partly disordered
0.6525	6.04366	PR20E_HUMAN	P62	VKPFRRQpPARPESP	Partly disordered
0.6527	6.04246	CCD18_HUMAN	P403	EKIISQLpLKRELFG
0.6528	6.04187	MDC1_HUMAN	P2043	QRVVITCpQDFPHCS	Nuclear only
0.6531	6.04007	MPP7_HUMAN	P309	RPEILVQpLKVSNRK
0.6534	6.03828	CHST2_HUMAN	P284	DRVCKKCpPQRLARF	Lumenal
0.6538	6.03589	SPF45_HUMAN	P303	LTEILKCpTKVVLLR	Nuclear only
0.6539	6.03529	HIPK2_HUMAN	P768	YNPIMQQpALLTGHV
0.6541	6.03409	ZN444_HUMAN	P85	AWVCSRQpQSGEEAV	Nuclear only
0.6545	6.0317	DMRTD_HUMAN	P229	HGPFTTCpGSHPVLT	Nuclear only
0.6546	6.0311	TF65_HUMAN	P27	YVEIIEQpKQRGMRF	Not disordered
0.6549	6.02931	ADA10_HUMAN	P628	GRTITLQpGSPCNDF	Extracellular
0.6551	6.02811	ATP4A_HUMAN	P1025	KLGVRCCpGSWWDQE	Not disordered
0.6553	6.02691	LGI1_HUMAN	P255	EYVVIAQpFTGKCIF	Not disordered
0.6556	6.02512	DIDO1_HUMAN	P276	LYCICRQpHNNRFMI	Not disordered
0.6558	6.02392	AAK1_HUMAN	P601	QAPVRQQpKVQTTPP
0.656	6.02273	CECR6_HUMAN	P387	AGPLLLQpQRHRAAG	Partly disordered
0.6562	6.02153	CD2_HUMAN	P308	GHRVQHQpQKRPPAP
0.6565	6.01974	HCFC1_HUMAN	P953	TPTITMQpVSQPTQV
0.6569	6.01734	TPK1_HUMAN	P167	SLIYLLQpGKHRLHV	Not disordered
0.6572	6.01555	TECTA_HUMAN	P2079	EQIISVGpIRRKRLD	Extracellular
0.6573	6.01495	PLRG1_HUMAN	P59	YGPVLHMpTSKENLK	Nuclear only
0.6577	6.01256	ANR56_HUMAN	P120	GEPPQQQpRRRRREK
0.6578	6.01196	ALG9_HUMAN	P365	FIIFFIQpHKEERFL	Lumenal
0.6583	6.00897	ZN423_HUMAN	P412	TKVVYSCpYCSKRDF	Nuclear only
0.6584	6.00837	KLD10_HUMAN	P79	SCPIIRIpNRFLRGH	Not disordered
0.6586	6.00718	SUIS_HUMAN	P308	AMEIFIQpTPIVTYR	Lumenal
0.6588	6.00598	UT14A_HUMAN	P754	LSVIQRNpKRITTRH	Nuclear only
0.6588	6.00598	DEDD_HUMAN	P155	HYPVVCCpTSGPQMC
0.6592	6.00359	MKL2_HUMAN	P703	PPAVVAQpQALLTTQ	Nuclear only
0.6594	6.00239	FACE2_HUMAN	P201	GPAVFTCpLFFGVAH	Transmembrane helix
0.6598	6	SLIK5_HUMAN	P595	DEVICKApKKFAETD	Extracellular
0.6601	5.99821	USP9Y_HUMAN	P1730	QKICQGCpHRYECEE
0.6601	5.99821	USP9X_HUMAN	P1728	QKICQGCpHRYECEE
0.661	5.99282	FAD1_HUMAN	P240	TDPCTGQpFRFPLVS
0.6611	5.99222	SP130_HUMAN	P272	VQHIIHQpIQSRPPV
0.6615	5.98983	GP135_HUMAN	P485	VTAVTKQpKSEAGDT
0.6616	5.98923	NU160_HUMAN	P439	WNPVFMQpLPEEEIV
0.6617	5.98864	NFKB2_HUMAN	P216	LKPVISQpIHDSKSP	Not disordered
0.6618	5.98804	FREM2_HUMAN	P1110	LCTIVIQpTSGYVEN	Extracellular
0.6618	5.98804	SC6A6_HUMAN	P382	PKAVTMMpLPTFWSI
0.6619	5.98744	SH2D3_HUMAN	P318	SGAIIYCpVNRTFPL
0.6622	5.98565	YETS2_HUMAN	P1344	KIGITLQpVALHRNV
0.6624	5.98445	TUT7_HUMAN	P87	KNPIYSQpAWMNDSH
0.6626	5.98325	CK016_HUMAN	P375	DPIFLEMpLRQSGLC
0.6627	5.98266	C2C2L_HUMAN	P251	DAIVSTQpAMMVNLR
0.663	5.98086	ESCO2_HUMAN	P473	QQVVPKCpNKIKTFL
0.6633	5.97907	ZF106_HUMAN	P433	FEVVRQCpTAEKPEQ
0.6635	5.97787	MAST3_HUMAN	P279	LLIIISRpARLLECL	Not disordered
0.6635	5.97787	MAST1_HUMAN	P285	LLIIISRpARLLECL	Not disordered
0.6636	5.97727	ACSL4_HUMAN	P461	MNVCFCCpIGQGYGL
0.6637	5.97667	S6A12_HUMAN	P375	PKAVTMMpLSQLWSC
0.6643	5.97309	CSN3_HUMAN	P117	ALVERKQpLRGIGIL
0.665	5.9689	KAT6B_HUMAN	P862	VSCIMIMpQHQRQGF
0.665	5.9689	AGO3_HUMAN	P524	QLIIVILpGKTPVYA
0.665	5.9689	AGO1_HUMAN	P521	QLIIVILpGKTPVYA
0.6652	5.9677	SEM3F_HUMAN	P124	NFVRLIQpWNRTHLY
0.6653	5.96711	GLI3_HUMAN	P62	RNAITMQpQNVQGLS
0.6653	5.96711	FASTK_HUMAN	P151	QLIIRNCpSFDIHTI
0.6653	5.96711	SGK3_HUMAN	P337	PEVIRKQpYDNTVDW
0.6657	5.96471	IQEC2_HUMAN	P958	KKPVLSLpHRRLVCC
0.6657	5.96471	MAP2_HUMAN	P1783	AEIITQSpGRSSVAS
0.6657	5.96471	PLIN1_HUMAN	P452	PAPRLAQpRRSLRSA
0.666	5.96292	TCPB_HUMAN	P229	KKIGVNQpKRIENAK	Not disordered
0.666	5.96292	PLB1_HUMAN	P282	SFTVVFQpFFYETTP	Extracellular
0.6663	5.96112	MICA3_HUMAN	P1227	HSPIRSQpVTLPEAR
0.6665	5.95993	ITA6_HUMAN	P979	NCVNIRCpLRGLDSK
0.6665	5.95993	ALDOB_HUMAN	P291	LNAINLCpLPKPWKL
0.6665	5.95993	CILP1_HUMAN	P35	QSVRRVQpGKKNPSI	Extracellular
0.6671	5.95634	GNA12_HUMAN	P222	DFVIKKIpFKMVDVG	Not disordered
0.6677	5.95275	TM173_HUMAN	P92	VRACLGCpLRRGALL
0.6679	5.95156	STS_HUMAN	P254	NYEIIQQpMSYDNLT
0.6679	5.95156	YBEY_HUMAN	P18	VIPIRRApLRSKIEI
0.6679	5.95156	ARL5C_HUMAN	P46	NEVVHMCpTIGSNVE
0.668	5.95096	TRPM2_HUMAN	P1102	KRVVLKTpAKRHKQL
0.668	5.95096	REP15_HUMAN	P169	LFIIFGMpGKPKDIR
0.6682	5.94976	TPK1_HUMAN	P27	CLVILNQpLDNYFRH	Not disordered
0.6683	5.94916	S38AA_HUMAN	P959	PQAVLRQpELRVISD
0.6683	5.94916	S1PR2_HUMAN	P265	ACPVHSCpILYKAHY
0.6683	5.94916	KPCA_HUMAN	P514	PEIIAYQpYGKSVDW	Not disordered
0.6683	5.94916	KPCB_HUMAN	P517	PEIIAYQpYGKSVDW	Not disordered
0.6683	5.94916	KPCG_HUMAN	P531	PEIIAYQpYGKSVDW	Not disordered
0.6684	5.94856	DKKL1_HUMAN	P175	AFWIIKLpRRRSHQD
0.6684	5.94856	FCER2_HUMAN	P164	GFVCNTCpEKWINFQ
0.6684	5.94856	LIMS1_HUMAN	P146	HAIIDEQpLIFKNDP
0.6685	5.94797	INHBE_HUMAN	P205	NSTVTGQpRRLLDTA
0.6688	5.94617	TSP2_HUMAN	P615	PRCVNTQpGFHCLPC
0.669	5.94498	FA98B_HUMAN	P255	DIARIYQpKRYALSP
0.6693	5.94318	S27A5_HUMAN	P504	TKVVSQQpFVGYRGP	Not disordered
0.6694	5.94258	GRIK4_HUMAN	P923	CTHIRVCpECRRFQG
0.6698	5.94019	POF1B_HUMAN	P196	HHHIIQQpQVIHSAH
0.6699	5.93959	S9A11_HUMAN	P1113	VNTVFEQpGKNINGR
0.6699	5.93959	K0284_HUMAN	P1173	RLDILAMpRKRAGSF	Not disordered
0.6701	5.9384	ADCL4_HUMAN	P104	IPVRLFQpKAASSRP	Lumenal
0.6702	5.9378	NDOR1_HUMAN	P252	GDVVLIQpSNSAAHV
0.6702	5.9378	RPGF6_HUMAN	P1570	PSKIVTQpQRHNLQP
0.6703	5.9372	TITIN_HUMAN	P32951	DRVVQKRpKRIRLSR	Not disordered
0.6704	5.9366	WF10A_HUMAN	P45	IKVCQQQpKLYLCKH	Extracellular
0.6705	5.936	NETO2_HUMAN	P373	ILVQVKQpRKKVMAC
0.6706	5.93541	IRK3_HUMAN	P187	MFIKMSQpKKRAETL	Not disordered
0.6706	5.93541	CCD71_HUMAN	P360	AKVARTQpRGRGRPK
0.6712	5.93182	TTLL3_HUMAN	P661	EVPCCLCpLKSEQFL
0.6712	5.93182	CTR3L_HUMAN	P93	TFTVWRQpQSNTPLY	Entry deleted
0.6713	5.93122	EPG5_HUMAN	P487	LNHILRCpAGVSKWA
0.6714	5.93062	ALPK2_HUMAN	P39	RCIISGQpKPEVTWY
0.6716	5.92943	PDE1C_HUMAN	P658	TLPVIKPpLRHFKRP
0.6717	5.92883	LHPL4_HUMAN	P44	NVVVFIQpYWVGDSV	Transmembrane helix
0.6718	5.92823	CDHR3_HUMAN	P691	TTIITTTpRPRVTYQ
0.6721	5.92644	NR1I2_HUMAN	P78	RNARLRCpFRKGACE
0.6727	5.92285	ODO1_HUMAN	P310	DYVIMGMpHRGRLNV
0.6729	5.92165	CILP1_HUMAN	P290	APIVLTMpKTSLKAA	Extracellular
0.6729	5.92165	MLH3_HUMAN	P551	NNRIQNQpKRFKDAT
0.6729	5.92165	MUC5B_HUMAN	P2355	GGAVCEQpLGLECRA
0.6729	5.92165	MUC5B_HUMAN	P2912	GGAVCEQpLGLECRA
0.6729	5.92165	MUC5B_HUMAN	P3612	GGAVCEQpLGLECRA
0.6729	5.92165	MUC5B_HUMAN	P4169	GGAVCEQpLGLECRA
0.6732	5.91986	BOLL_HUMAN	P179	AQPIYQQpAYHYQAT
0.6735	5.91806	FAT3_HUMAN	P1388	VGVVSVQpANTPLWF	Extracellular
0.6737	5.91687	VSI10_HUMAN	P357	QPEVIIQpSSRHLIT
0.6737	5.91687	MACF1_HUMAN	P3438	NQIIISQpQEVPAQL
0.6737	5.91687	MACF4_HUMAN	P1873	NQIIISQpQEVPAQL
0.6741	5.91447	RGAG4_HUMAN	P503	ASPPIIQpSRRRNQN
0.6741	5.91447	MGRN1_HUMAN	P319	NCPICRLpFRALLQI
0.6741	5.91447	RN157_HUMAN	P318	NCPICRLpFRALLQI
0.6744	5.91268	PCSK5_HUMAN	P1216	QACVSSCpQGTWPSV
0.6749	5.90969	UBR5_HUMAN	P2650	MLVVAEQpLHAMRKG
0.6752	5.90789	VIR_HUMAN	P986	LNSILTQpWRLHVNM
0.6754	5.9067	DDX46_HUMAN	P503	AEIIVCTpGRMIDML
0.6754	5.9067	DEGS1_HUMAN	P167	FIWVILQpLFYAFRP
0.6756	5.9055	MLL1_HUMAN	P2143	YHVISKVpRIRTPSY
0.6756	5.9055	OR8S1_HUMAN	P342	SIPVTPQpQGACACS
0.6757	5.9049	ANK3_HUMAN	P1708	SSPVKQMpGHAEVAL
0.6759	5.90371	NEDD4_HUMAN	P93	CLQISLQpTRYSGYL
0.6759	5.90371	SKA1_HUMAN	P182	KYKILHQpKKSMNSV
0.6761	5.90251	LRAD1_HUMAN	P161	LSPVTVCpPCGPGWW
0.6765	5.90012	P2Y11_HUMAN	P336	GCCCRHCpGYRDSWN
0.6766	5.89952	RP1_HUMAN	P1890	DDAIKNQpLPGSNMI
0.6768	5.89833	HRG1_HUMAN	P36	WTVVYRQpGTAAMGG	Transmembrane helix
0.6769	5.89773	GRM6_HUMAN	P331	VGAITILpKRASIDG
0.677	5.89713	OSBL9_HUMAN	P217	EPVISTMpSQTVLPP
0.6772	5.89593	CLD8_HUMAN	P28	TVAVTVMpQWRVSAF
0.6775	5.89414	CRML_HUMAN	P327	KVPIELQpRNNHAWA
0.6775	5.89414	CO4A1_HUMAN	P436	NGIVECQpGPPGDQG
0.6778	5.89234	FNTA_HUMAN	P163	TAIIEEQpKNYQVWH
0.6778	5.89234	PTPRJ_HUMAN	P169	TITVVHQpWCNITGL
0.6779	5.89175	PRP8_HUMAN	P1858	SLPVEEQpKQIIVTR	Nuclear only
0.6781	5.89055	C42S2_HUMAN	P16	NCCIAEQpQPKRRRR
0.6787	5.88696	ZBED1_HUMAN	P403	GLVELLQpFKQVAEM
0.6788	5.88636	FR1L4_HUMAN	P120	LGIILDQpDGQFYQR
0.6788	5.88636	GP125_HUMAN	P1063	AWIMTCCpGRSSYSV
0.679	5.88517	SC6A9_HUMAN	P597	FTVIQYQpITYNHYQ	Extracellular
0.6791	5.88457	FA78B_HUMAN	P31	CATIDQCpTRIEETS
0.6794	5.88278	MINT_HUMAN	P3210	VTAVSEQpRAADGVV	Nuclear only
0.6801	5.87859	GPR63_HUMAN	P136	LLAVLNMpFALVTIL
0.6802	5.87799	CALL6_HUMAN	P11	QQEISLQpWCHHPAE
0.6804	5.87679	RHDF1_HUMAN	P40	EEPSFLQpLRRQAFL
0.6804	5.87679	ITIH2_HUMAN	P202	EHRIYLQpGRLAKHL
0.6805	5.8762	PALB2_HUMAN	P378	ESEILSQpKSLSLEA
0.6808	5.8744	DHI2_HUMAN	P262	VKVSIIQpGCFKTES
0.6809	5.8738	ANK2_HUMAN	P3310	KIPVRTMpTSTPAPP
0.681	5.87321	CUBN_HUMAN	P966	TWHILVQpNHLIHLM
0.6817	5.86902	SE6L1_HUMAN	P920	IRCILGQpSHWNGPL
0.6821	5.86663	RBM24_HUMAN	P97	AKPRIMQpGFAFGVQ
0.6824	5.86483	APR3_HUMAN	P39	PEICTQCpGSVQNLS
0.6824	5.86483	AMGO1_HUMAN	P35	GRAVVSCpAACLCAS
0.6826	5.86364	STAR3_HUMAN	P304	YQEVILQpERMVLWN
0.6827	5.86304	CT112_HUMAN	P212	MVPISKQpKEKIQAI
0.6827	5.86304	LONP2_HUMAN	P247	KRVIAIRpIRRITHI	Peroxisomal
0.6827	5.86304	NOL4_HUMAN	P433	MVPISKQpKEKIQAI
0.6832	5.86005	CA123_HUMAN	P112	LEPVDFQpQAGFAAE
0.6834	5.85885	KI67_HUMAN	P681	TKVIKHGpQRSMNKR	Nuclear only
0.6835	5.85825	TAB2_HUMAN	P458	PRVVVTQpNTKYTFK
0.6836	5.85766	ERBB3_HUMAN	P590	PHCVSSCpHGVLGAK
0.6837	5.85706	ECHD3_HUMAN	P64	RNIVLSNpKKRNALS
0.6838	5.85646	RFESD_HUMAN	P81	GRPCIVCpWHKYKIT
0.6839	5.85586	DHX16_HUMAN	P573	DAPVFRIpGRRFPVD
0.6842	5.85407	S38AA_HUMAN	P362	SLICFICpALIYKKI
0.6845	5.85227	ZBT47_HUMAN	P66	HHPCQKCpRVFNNRW	Nuclear only
0.6849	5.84988	AMBP_HUMAN	P295	NLPIVRGpCRAFIQL
0.685	5.84928	RHG29_HUMAN	P1160	RAPRTLQpQHWTTFY
0.6851	5.84868	SP110_HUMAN	P288	KRCIWSTpKRRHKKK
0.6851	5.84868	ERBB4_HUMAN	P263	GACVTQCpQTFVYNP	Extracellular
0.6852	5.84809	MYCD_HUMAN	P580	EEAVSSCpFASQVPV
0.6853	5.84749	IRK9_HUMAN	P164	MFVKISQpNKRAATL	Not disordered
0.6854	5.84689	XIAP_HUMAN	P482	AEAVDKCpMCYTVIT
0.6854	5.84689	CL063_HUMAN	P234	GPDITQQpCARYEAE
0.6855	5.84629	LTBP4_HUMAN	P57	VAVCRCCpGQTSRRS	Extracellular
0.6855	5.84629	ARNT_HUMAN	P200	VTPVLNQpQSEWFGS
0.6855	5.84629	ANK2_HUMAN	P2691	EPVIRVQpPSPLPSS
0.6855	5.84629	ANK3_HUMAN	P3304	EPVIRVQpPSPVPPG
0.6855	5.84629	ARNT2_HUMAN	P174	VTPVLNQpQSEWFGS
0.6855	5.84629	DYH10_HUMAN	P3392	REIPLSQpFRLESLL
0.6857	5.8451	RHG35_HUMAN	P1471	STPVTSQpSPPQSPP
0.6858	5.8445	TRPS1_HUMAN	P565	KCTIKHCpFCPRGLC
0.6858	5.8445	AKIB1_HUMAN	P423	NPAIKWCpTPGCDRA
0.6858	5.8445	CR025_HUMAN	P56	STVISSMpCLLMELR
0.686	5.8433	WDR27_HUMAN	P174	VTAVEFCpWRAGTLI
0.686	5.8433	RHBT3_HUMAN	P385	VKCILKTpGKINCLR
0.6865	5.84031	KR133_HUMAN	P154	CHPIYFPpRRWFHSS
0.6869	5.83792	PAMR1_HUMAN	P56	DQIECVCpGKREVVG
0.687	5.83732	TFDP3_HUMAN	P62	QQVVIGMpQRPAASN
0.6874	5.83493	MUC19_HUMAN	P6137	AAVVQDCpKQTWCAE
0.6874	5.83493	P63_HUMAN	P245	TEVVKRCpNHELSRE
0.6876	5.83373	SYGP1_HUMAN	P734	NPNIQRQpSRQSERP
0.6878	5.83254	TNR9_HUMAN	P227	LLYIFKQpFMRPVQT
0.6878	5.83254	GPT_HUMAN	P300	LLHIIPCpRHRIPRL
0.6878	5.83254	BRCA2_HUMAN	P2334	LEPITCVpFRTTKER
0.6878	5.83254	4F2_HUMAN	P208	VVIIVRApRCRELPA
0.6879	5.83194	APOL5_HUMAN	P390	WPVVEHQpRLGPGVA
0.6884	5.82895	HAKAI_HUMAN	P52	QRTINRMpAKAPPGD
0.6885	5.82835	DPEP3_HUMAN	P455	HLEVTKQpTNRVPWR
0.6887	5.82715	O10P1_HUMAN	P130	RYVAICQpLRYSTLL	Not disordered
0.6887	5.82715	PPAP_HUMAN	P162	YLPFRNCpRFQELES
0.6891	5.82476	NMRL1_HUMAN	P39	VRVVTRNpRKKAAKE	Not disordered
0.6892	5.82416	PP16A_HUMAN	P375	EAIVWQQpPPTSPEP
0.6893	5.82356	F154B_HUMAN	P30	PYEIVKQpRHVPEEY
0.6893	5.82356	PF21B_HUMAN	P394	PKGVWVCpRCQQKAL
0.6894	5.82297	KDM4A_HUMAN	P326	VFVRKFQpERYKLWK	Nuclear only
0.6895	5.82237	CSKP_HUMAN	P610	DLPSTTQpKGRQIYV
0.6895	5.82237	HERC6_HUMAN	P971	MEIVFRCpETFSERD
0.6895	5.82237	GALT7_HUMAN	P235	HSVIKRTpRKYLAEI
0.6895	5.82237	NALP4_HUMAN	P223	ITEIVSQpERLLFVI
0.6896	5.82177	SIAH2_HUMAN	P19	NKPCSKQpPPQPQHT
0.6898	5.82057	TCPB_HUMAN	P525	DNIIKAApRKRVPDH
0.6899	5.81998	ITBP2_HUMAN	P201	FGAFLAQpGCRVGRH
0.69	5.81938	FGD6_HUMAN	P1194	KKRITFCpSRSLDEA
0.6902	5.81818	LASP1_HUMAN	P174	SAPVYQQpQQQPVAQ
0.6905	5.81639	SACS_HUMAN	P2259	DIVCLLQpILNENSH
0.6911	5.8128	ELP4_HUMAN	P304	SACIITMpTHLIQNK
0.6911	5.8128	HMCN1_HUMAN	P5259	YKCIDLCpNGMTKAE
0.6915	5.81041	UBS3B_HUMAN	P369	PLTIICQpMQPLRVN
0.6915	5.81041	IN35_HUMAN	P228	KAEIRSQpVPRSVLV
0.6919	5.80801	ISX_HUMAN	P40	IEAILKRpARRSDMD
0.6922	5.80622	CB016_HUMAN	P1016	QEVIQHMpVSCAGGQ
0.6924	5.80502	LAMA3_HUMAN	P3202	LIHIGSQpGKHLCVY
0.6927	5.80323	SHRM4_HUMAN	P143	DVCVQWCpLSRHCST
0.6927	5.80323	EPAB2_HUMAN	P221	GRVIKVLpKRTNFPG
0.693	5.80144	RADIL_HUMAN	P304	HCTIRRQpLPDSGQA
0.6935	5.79844	OR4D1_HUMAN	P129	RYIAISQpLRYVTIM	Not disordered
0.6936	5.79785	SNX14_HUMAN	P710	GKIIKSVpGKLMKEK
0.6936	5.79785	ATL3_HUMAN	P1484	PCNIRDCpARWFTSV
0.6938	5.79665	O10S1_HUMAN	P276	PVCIYLQpRSSEAGA	Extracellular
0.6938	5.79665	S22AK_HUMAN	P217	SLVVEWMpTRGRTVA
0.6939	5.79605	NAV1_HUMAN	P1428	LRVVVRMpPQHIIKG
0.694	5.79545	SHCBP_HUMAN	P386	GDTVIVCpGHYVVHG
0.6942	5.79426	TENX_HUMAN	P312	DCGVRSCpRGCSQRG
0.6942	5.79426	VKIND_HUMAN	P500	DGAVLFQpPPANGSY
0.6943	5.79366	SIRT3_HUMAN	P83	PRAFRRQpRAAAPSF
0.6945	5.79246	IQGA1_HUMAN	P1400	VDVIRFQpGETLTEI
0.6954	5.78708	WASH4_HUMAN	P21	ASGIRSQpQGCLGKW
0.6958	5.78469	DNER_HUMAN	P52	PGPCAAQpCRNGGVC
0.6959	5.78409	FUCO_HUMAN	P33	ESVRRAQpPRRYTPD	Lumenal
0.6961	5.78289	KAT6B_HUMAN	P1197	RKAFQHQpGKKRQTE
0.6964	5.7811	CSPG2_HUMAN	P1696	IYPVSEQpSAKVVPT
0.6965	5.7805	CQ096_HUMAN	P300	PPPRTAQpRRPAPTL
0.6966	5.7799	AK17A_HUMAN	P42	ALPQLKQpGKSISNW
0.6969	5.77811	CRUM1_HUMAN	P748	MFVRTLQpSGLLLAL	Extracellular
0.6973	5.77572	TRI65_HUMAN	P321	PVPSTVCpLRRKLWQ
0.6973	5.77572	PRLHR_HUMAN	P166	RYVVLVHpLRRRISL	Not disordered
0.6974	5.77512	SLN11_HUMAN	P635	LYVCENQpLRNFISD	Not disordered
0.6974	5.77512	SLN13_HUMAN	P635	LYVCENQpLRNFISD	Not disordered
0.6974	5.77512	CNTN2_HUMAN	P327	RIIVQAQpEWLKVIS
0.6974	5.77512	SH2B3_HUMAN	P468	YVVVVSQpPGSCNTV
0.6975	5.77452	SPG17_HUMAN	P1684	QEPVQEQpGTLTITV
0.6976	5.77392	MCAF1_HUMAN	P780	QPTISLQpLPVILHV	Not disordered
0.6977	5.77333	EGFR_HUMAN	P596	PHCVKTCpAGVMGEN	Extracellular
0.6978	5.77273	LNX2_HUMAN	P56	VCHICLQpLLQPLDT
0.698	5.77153	EYS_HUMAN	P1189	GYVCKCQpGWSGHHC	Extracellular
0.6981	5.77093	PLXB3_HUMAN	P914	RVAIKSQpPGISSQH
0.6983	5.76974	SYFB_HUMAN	P234	NGVVLSMpPIINGDH
0.6983	5.76974	PLK2_HUMAN	P11	LRTITYQpAASTKMC
0.6983	5.76974	S7A14_HUMAN	P619	VFVILQQpENPKKLP
0.6984	5.76914	INF2_HUMAN	P964	GKPVRKGpGKQEEVC
0.6984	5.76914	DYST_HUMAN	P1828	GGIIQSNpAKRLTVD
0.6985	5.76854	PUR9_HUMAN	P205	SKGVSQMpLRYGMNP
0.6985	5.76854	KLDC2_HUMAN	P361	ILIFSVQpKSLVRLS
0.6986	5.76794	DDX6_HUMAN	P223	VHVVIATpGRILDLI
0.6992	5.76435	MYPC3_HUMAN	P651	PKIHLDCpGRIPDTI
0.6993	5.76376	MINA_HUMAN	P140	ATIQFHQpQRFKDEL	Not disordered
0.6994	5.76316	ES8L2_HUMAN	P608	ISNIRAQpQRHFRVE
0.6995	5.76256	CRBG3_HUMAN	P1008	THVIVNQpLEGEETQ
0.6995	5.76256	DNJA1_HUMAN	P151	KGAVECCpNCRGTGM
0.7002	5.75837	PTER_HUMAN	P202	GCPVIIHpGRSSRAP
0.7003	5.75778	DNAI1_HUMAN	P624	YEAICNQpVAAKKNR
0.7005	5.75658	KRBA1_HUMAN	P349	PGPASCQpGRQPLSP
0.7005	5.75658	ELOA1_HUMAN	P535	ELISSFQpKRKAFSS
0.7007	5.75538	TF2AA_HUMAN	P223	QTGVIIQpQQILFTG
0.7007	5.75538	PCSK5_HUMAN	P675	RICVSSCpPGHYHAD
0.7009	5.75419	KDM5B_HUMAN	P1219	GLRIWLCpHCRRSEK
0.7009	5.75419	MGA_HUMAN	P223	QVEISRQpFSIKVTR
0.7011	5.75299	STA5A_HUMAN	P338	TFIIEKQpPQVLKTQ
0.7011	5.75299	STA5B_HUMAN	P338	TFIIEKQpPQVLKTQ
0.7011	5.75299	Z518B_HUMAN	P815	IKPVPFCpVRQADSD
0.7012	5.75239	BPTF_HUMAN	P2212	RTPVMVQpGAPQQVM
0.7013	5.75179	TNR4_HUMAN	P191	ARPITVQpTEAWPRT
0.7015	5.7506	TARSH_HUMAN	P745	SGPITTPpLRSTPRP
0.7015	5.7506	ATP7A_HUMAN	P457	PLVVIAQpSSEMPLL
0.7018	5.7488	ZAN_HUMAN	P2619	LPSILCQpGRPRGLR
0.702	5.74761	NF2L3_HUMAN	P323	HEAILLCpNNTFRRD
0.702	5.74761	PREX2_HUMAN	P1211	MEPKLSCpKRLRLHI
0.7023	5.74581	ETV6_HUMAN	P411	LNIIRKEpGQRLLFR	Not disordered
0.7024	5.74522	DRD1_HUMAN	P79	LVAVLVMpWKAVAEI
0.7025	5.74462	CCL21_HUMAN	P66	IPAILFLpRKRSQAE
0.7025	5.74462	EMSY_HUMAN	P638	TKMIVTQpKGIGSTV	Nuclear only
0.703	5.74163	RFT2_HUMAN	P245	FFVLQRQpRCWEASV	Transmembrane helix
0.7032	5.74043	WISP1_HUMAN	P168	RPPRLWCpHPRRVSI
0.7032	5.74043	IQCC_HUMAN	P335	LKPRNHCpRKSRTQL
0.7033	5.73983	IMB1_HUMAN	P411	PLVIQAMpTLIELMK
0.7035	5.73864	LRC43_HUMAN	P427	PSTILQMpRASAEEL
0.7038	5.73684	SLAI1_HUMAN	P473	FPVSIRQpLKATAYV
0.7039	5.73624	GGT2_HUMAN	P189	RTVIEQQpVLWYVFC	Not disordered
0.7042	5.73445	BCL2_HUMAN	P53	PGIFSSQpGHTPHPA
0.7042	5.73445	PRR9_HUMAN	P102	TKCVEVCpQKVQEKC
0.7042	5.73445	PLS4_HUMAN	P203	TCCCFCCpSARQELE	Not disordered
0.7044	5.73325	ASB7_HUMAN	P275	LQEVTRQpRNLQDLC
0.7045	5.73266	SP4_HUMAN	P440	IQTIQQQpLQNVQLQ
0.7045	5.73266	RN212_HUMAN	P231	CFCIDVCpHWLLLLA
0.7048	5.73086	BARD1_HUMAN	P12	RQPRNRQpRIRSGNE
0.7048	5.73086	NALDL_HUMAN	P285	FPPIPTQpIGFQDAR
0.7051	5.72907	RGSL_HUMAN	P293	EKVVIQMpSLKMASS
0.7051	5.72907	DNJC7_HUMAN	P59	TKAIDMCpKNASYYG
0.7051	5.72907	PLOD1_HUMAN	P297	VGVFIEQpTPFVSLF
0.7051	5.72907	PLOD2_HUMAN	P307	IGVFIEQpTPFLPRF
0.7052	5.72847	TRI33_HUMAN	P182	QVGVIRCpVCRQECR
0.7053	5.72787	BIG3_HUMAN	P1469	TAAVSNCpRQHQPPT
0.7055	5.72667	ZBT42_HUMAN	P263	GLVVGLQpLPLSGEG
0.7055	5.72667	LHPL3_HUMAN	P44	NVVCFIQpYWIGDGV	Transmembrane helix
0.7058	5.72488	UBP21_HUMAN	P21	EPPVNIQpRVGSKLP
0.7059	5.72428	KNTC1_HUMAN	P1420	KLGISFQpVFRQHFL
0.7061	5.72309	TMEM2_HUMAN	P1185	PSVVKRMpAMLTGLC
0.7061	5.72309	MUM1_HUMAN	P549	EEPVVGCpLGQRQPC
0.7062	5.72249	DOCK6_HUMAN	P644	FYHVSCQpRPGTALE
0.7063	5.72189	CA180_HUMAN	P15	VTVVVAQpGPDHLDH
0.7065	5.72069	PLIN3_HUMAN	P113	NLPILQQpTEKVLAD
0.7066	5.7201	RPOM_HUMAN	P1081	LGVPVIQpYRLDSKV	Mitochondrial
0.7067	5.7195	K0284_HUMAN	P850	RMVIQLRpGRSPEPD
0.7068	5.7189	FOXD2_HUMAN	P144	TMAILQSpKKRLTLS
0.7068	5.7189	FOXD1_HUMAN	P142	TMAILQSpKKRLTLS
0.707	5.7177	TRI62_HUMAN	P382	KGSIQIQpSRGFYCI
0.7072	5.71651	T53G5_HUMAN	P189	PRVIFIKpYRNRTPM	Not disordered
0.7072	5.71651	T185B_HUMAN	P334	RVVITQSpGKYVPPP
0.7072	5.71651	T185A_HUMAN	P334	RVVITQSpGKYVLPP
0.7074	5.71531	TRI40_HUMAN	P54	ASGVFCCpLCRKPCS
0.7074	5.71531	FSTL5_HUMAN	P590	HHTIHTQpVGKQFDR
0.7074	5.71531	BRCA1_HUMAN	P1812	HPIVVVQpDAWTEDN	Not disordered
0.7077	5.71352	BPTF_HUMAN	P2227	TQIIRGQpVSTAVSA
0.7078	5.71292	CLAP2_HUMAN	P1134	REILRHQpARFKNYA
0.708	5.71172	RENI_HUMAN	P63	LGPEWSQpMKRLTLG
0.708	5.71172	ZAN_HUMAN	P1516	NNRIRCQpWRCRAQE
0.7082	5.71053	MLXPL_HUMAN	P491	FGPCFSMpRGKPPAP
0.7086	5.70813	ATX2_HUMAN	P961	PTPVYTQpVCFAPNM	Not disordered
0.7087	5.70754	USH2A_HUMAN	P2843	YVVISWQpPSKPNGP	Extracellular
0.7088	5.70694	RGPA1_HUMAN	P1123	SPPVLIPpLRILTPW
0.709	5.70574	ZN398_HUMAN	P376	PLPCAQCpKHFTPQA
0.7093	5.70395	TREF1_HUMAN	P292	MQEIQTQpQQIRPSQ
0.7094	5.70335	K1109_HUMAN	P3275	RPIVYAQpVAFDRAV	Not disordered
0.7096	5.70215	TRIM3_HUMAN	P604	CCVFTFQpNGKLVGR
0.7098	5.70096	FA5_HUMAN	P330	YIDIKNCpKKTRNLK
0.7098	5.70096	M89BB_HUMAN	P18	VFVVDHCpYMAESCR
0.7098	5.70096	SEBP2_HUMAN	P240	MSEIQKQpKWGPVHS
0.7099	5.70036	ATS7_HUMAN	P1505	LRPFHCQpGPAKPPA
0.7099	5.70036	NFYC_HUMAN	P369	SCVCCSQpQQSSTSP	Nuclear only
0.7102	5.69856	FAT3_HUMAN	P2290	NPPIFDQpTYNTTLS
0.7103	5.69797	TRPC3_HUMAN	P760	FNSILNQpTRYQQIM	Not disordered
0.7103	5.69797	MY15B_HUMAN	P1035	PPPIVKKpLKQGGAK
0.7104	5.69737	MUC5A_HUMAN	P3826	SAPITSMpSGPGTTP
0.7106	5.69617	TRIM2_HUMAN	P604	CCVFIFQpNGKIVTR
0.7106	5.69617	ANR35_HUMAN	P100	LATISCQpQCVKVLL
0.7107	5.69557	GMCL1_HUMAN	P448	SGSVSLQpRRSIAFR
0.7107	5.69557	PCDG2_HUMAN	P245	NAPVFTQpEYRISIP
0.7108	5.69498	WAC_HUMAN	P478	TPPVSSQpKVSTPVV
0.7108	5.69498	IGS11_HUMAN	P237	LQVISPQpRNIGLIA
0.7111	5.69318	RYR2_HUMAN	P3305	RLAVFSQpIINKVKP
0.7112	5.69258	KPCL_HUMAN	P24	GEAVGLQpTRWSLRH	Not disordered
0.7113	5.69199	CC165_HUMAN	P1488	PEHCQKQpLRSHVLT
0.7114	5.69139	FXL18_HUMAN	P710	DSGVVCCpCGRPLAV
0.7117	5.68959	PP13G_HUMAN	P243	SGRVLSCpGPRAVTV
0.7117	5.68959	OR4N4_HUMAN	P261	AIFIYMCpFRALPAD
0.7118	5.689	O4C45_HUMAN	P140	YATIMSQpMCGFLMV
0.7119	5.6884	GRN_HUMAN	P323	EDHIHCCpAGFTCDT
0.712	5.6878	SPICE_HUMAN	P454	THAIKNCpVINNRQE
0.712	5.6878	G6PD_HUMAN	P396	ELVIRVQpNEAVYTK
0.712	5.6878	PLAC8_HUMAN	P13	PVVVVTQpGVGPGPA
0.7121	5.6872	SIA8F_HUMAN	P114	ITDIQSCpWKRQAEE
0.7123	5.686	KR10C_HUMAN	P122	CKPVCCMpVCCGPSS
0.7124	5.68541	SOBP_HUMAN	P368	IPPVSVQpPASIGPP
0.7124	5.68541	FA40B_HUMAN	P824	EREVFSQpICWEELL
0.7124	5.68541	GRN_HUMAN	P504	KEVVSAQpATFLARS	Extracellular
0.7125	5.68481	LAMB3_HUMAN	P520	AAAIRQCpDRTYGDV
0.7126	5.68421	SAMD3_HUMAN	P339	LFPFLKCpYQMFREF
0.7128	5.68301	BPL1_HUMAN	P300	EGPVRLSpGRLQGHL
0.7134	5.67943	ATL3_HUMAN	P1054	DDHISNQpFLRALLG
0.7135	5.67883	CC129_HUMAN	P343	QWPCSSMpAKQAPPS
0.7136	5.67823	TM144_HUMAN	P62	VNLILHCpKFWPFAM
0.7136	5.67823	WDR72_HUMAN	P1013	KIPVNSQpVSMAENG
0.7138	5.67703	ANKK1_HUMAN	P93	IYGVCKQpLGIVMEF	Not disordered
0.7138	5.67703	NOTC4_HUMAN	P1076	LGFICHCpKGFEGPT
0.7139	5.67644	ITPR2_HUMAN	P849	LKEVVNQpFPFGDKE
0.7139	5.67644	CAD23_HUMAN	P2405	NNPIFDQpSYQEAVF	Extracellular
0.7142	5.67464	M3KL4_HUMAN	P194	RGVCLQQpHLCLVLE
0.7143	5.67404	ACSL3_HUMAN	P470	MNICFCCpVGQGYGL
0.7143	5.67404	PAR15_HUMAN	P357	CKIIIHVpGGKDVRK	Nuclear only
0.7145	5.67285	SPIR1_HUMAN	P78	AAARRRQpRHRVRSA
0.7145	5.67285	ACATN_HUMAN	P308	LFAIIKMpAVLTFCL
0.7147	5.67165	EF1G_HUMAN	P198	FLTCINQpQFRAVLG	Not disordered
0.7148	5.67105	PCOC2_HUMAN	P368	TVVCKQCpLLRRGLN
0.7154	5.66746	FA75B_HUMAN	P37	ERACRECpRGLEETW
0.7154	5.66746	LAMC3_HUMAN	P778	EVVCTHCpPGQRGRR
0.7156	5.66627	YI012_HUMAN	P63	LAVVAQCpHHCPVLG
0.7156	5.66627	NUD19_HUMAN	P358	DIHVTVQpKYKHVYP
0.7157	5.66567	DDX49_HUMAN	P128	PHVVIATpGRLADHL
0.7158	5.66507	PO210_HUMAN	P89	VQARLTQpARLTSII
0.7158	5.66507	S6A19_HUMAN	P411	TEAITKMpLSPLWSV
0.7159	5.66447	CO5A3_HUMAN	P446	PGTVIMMpFQFAGGS
0.7159	5.66447	SEM3G_HUMAN	P125	NFVRVLQpHNRTHLL
0.716	5.66388	PGCP_HUMAN	P176	KIVVYNQpYINYSRT	Lumenal/Extracellular
0.7162	5.66268	TRM2_HUMAN	P247	MAIITFHpQKLSQEE	Mitochondrial
0.7164	5.66148	SP6_HUMAN	P231	GQTVCRCpNCLEAER
0.7164	5.66148	AACS_HUMAN	P495	TKPIPCQpTHFWNDE
0.7167	5.65969	MLL1_HUMAN	P352	KTVVRQSpRRIKPVR
0.7168	5.65909	F90AE_HUMAN	P269	RPAVTSQpCPPAATH
0.7168	5.65909	F90AI_HUMAN	P269	RPAVTSQpCPPAATH
0.7168	5.65909	F90A5_HUMAN	P269	RPAVTSQpCPPAATH
0.7168	5.65909	F90AA_HUMAN	P269	RPAVTSQpCPPAATH
0.7168	5.65909	F90A1_HUMAN	P269	RPAVTSQpCPPAATH
0.7168	5.65909	F90AG_HUMAN	P269	RPAVTSQpCPPAATH
0.7168	5.65909	F90A8_HUMAN	P269	RPAVTSQpCPPAATH
0.7168	5.65909	F90AJ_HUMAN	P269	RPAVTSQpCPPAATH
0.7168	5.65909	F90A9_HUMAN	P269	RPAVTSQpCPPAATH
0.7168	5.65909	F90AD_HUMAN	P269	RPAVTSQpCPPAATH
0.7168	5.65909	F90A7_HUMAN	P269	RPAVTSQpCPPAATH
0.717	5.65789	HUS1_HUMAN	P139	DIPIKVIpRKLWKDL
0.7171	5.6573	Z804B_HUMAN	P1285	PSHITLQpLPPTAFI
0.7172	5.6567	CCAR1_HUMAN	P242	TFGVQTQpQPQSLLQ
0.7173	5.6561	KPCZ_HUMAN	P474	FQVILEKpIRIPRFL	Not disordered
0.7173	5.6561	NFKB1_HUMAN	P50	YLQILEQpKQRGFRF
0.7175	5.6549	HNRPL_HUMAN	P457	NVCVSKQpAIMPGQS
0.7178	5.65311	SPTC3_HUMAN	P293	DAVIYGQpRTRRAWK
0.7178	5.65311	UNK_HUMAN	P347	PGPVLYMpSAAGDSV
0.7182	5.65072	ESPN_HUMAN	P548	EEVRARQpARAGCPR
0.7182	5.65072	HEPH_HUMAN	P51	RNVITNQpLDSDIVA
0.7183	5.65012	COG1_HUMAN	P333	ASIVEFQpTLRTLAH	Not disordered
0.7184	5.64952	TT39A_HUMAN	P474	YAVIGKQpKLTDGIL
0.7184	5.64952	CK5P2_HUMAN	P944	RLPILIKpSRSLGNM
0.7185	5.64892	ABCA4_HUMAN	P1660	GITVISQpLNLTKEQ
0.7187	5.64773	TGM5_HUMAN	P635	GAAVVNQpLSIQVIF
0.7188	5.64713	TERF2_HUMAN	P397	KPTVLNQpLPGEKNP
0.719	5.64593	CJ012_HUMAN	P786	DTVVDEQpKFMEWCA	Partly disordered
0.7191	5.64533	LNX2_HUMAN	P306	ARAVLSQpCNTLHLT
0.7191	5.64533	BWR1B_HUMAN	P51	SEPVRPQpQGIHRFR
0.7192	5.64474	DYH7_HUMAN	P2333	ISRILKQpRSHALLV
0.7192	5.64474	KI67_HUMAN	P767	KTPVKEQpQLTSTCH	Nuclear only
0.7193	5.64414	LRTM1_HUMAN	P22	LQVVCSCpDKCYCQS
0.7193	5.64414	BRWD3_HUMAN	P870	DAGINLQpPKRQTRQ
0.7194	5.64354	ZBT34_HUMAN	P42	IVHIQGQpFRAHKAV
0.7194	5.64354	FFAR3_HUMAN	P89	PLPFILCpLSGFIFF
0.7194	5.64354	GPR42_HUMAN	P89	PLPFILCpLSGFIFF
0.7195	5.64294	DHX33_HUMAN	P127	GIIAVTQpRRVAAIS	Not disordered
0.7195	5.64294	MSPD2_HUMAN	P188	KIVIFDMpWLMNAAF
0.7196	5.64234	SDCB1_HUMAN	P271	VVTITIMpAFIFEHI
0.7196	5.64234	CDHR4_HUMAN	P651	TIIVHLVpRRASTVA
0.7197	5.64175	CD1C_HUMAN	P186	NLIRSTCpRFLLGLL
0.7197	5.64175	NLGNX_HUMAN	P293	SWAVNYQpAKYTRIL	Extracellular
0.7197	5.64175	NLGNY_HUMAN	P293	SWAVNYQpAKYTRIL	Extracellular
0.7199	5.64055	TRI15_HUMAN	P58	SGKILLCpLCQEEEQ
0.7199	5.64055	DDX54_HUMAN	P224	PDIIIATpGRLVHVA	Not disordered
0.7199	5.64055	DDX53_HUMAN	P353	VDIIIATpGRLNDLQ	Not disordered
0.7199	5.64055	DDX43_HUMAN	P373	VDIIIATpGRLNDLQ	Not disordered
0.72	5.63995	MUC6_HUMAN	P358	CVPVTQCpCVLHGAM
0.7201	5.63935	ELF2_HUMAN	P456	GDKITMQpAKIITIP
0.7201	5.63935	4ET_HUMAN	P27	KPPASKCpHRYTKEE
0.7201	5.63935	DTHD1_HUMAN	P650	QLPICKLpLKLPKHK
0.7202	5.63876	K1683_HUMAN	P331	KAPFQICpGPMITKT
0.7202	5.63876	ELP2_HUMAN	P304	KDGVLQQpVRLLSAS
0.7203	5.63816	TF3C1_HUMAN	P1056	PLGVVRCpRVRKNSS
0.7204	5.63756	LAMA5_HUMAN	P1914	SAPCVSCpCPLSVPS
0.7204	5.63756	CAHD1_HUMAN	P609	LCIVVIQpEIPVKQL
0.7204	5.63756	PHIP_HUMAN	P1521	DPVVTEQpSTSSAAK
0.7206	5.63636	EAPP_HUMAN	P182	SDAVLNCpACMTTLC
0.7209	5.63457	LMF1_HUMAN	P189	FLGIFLCpLWTLSRL
0.7209	5.63457	SEM7A_HUMAN	P458	FNIMEIQpFRRAAAI	Extracellular
0.721	5.63397	BAI1_HUMAN	P462	FCNIALCpGRAVDGN
0.7211	5.63337	ALDOA_HUMAN	P291	LNAINKCpLLKPWAL
0.7212	5.63278	TUTLB_HUMAN	P55	IHPVTGQpPPYVVEW
0.7212	5.63278	WDR11_HUMAN	P474	QFAIRMCpPLTTKNI
0.7212	5.63278	POGZ_HUMAN	P147	SSPVASQpIFITTQG
0.7213	5.63218	SATL1_HUMAN	P322	SQPGLSQpGRSQPSV	Lumenal/Extracellular
0.7214	5.63158	OXYR_HUMAN	P194	CWAVFIQpWGPKAYI
0.7215	5.63098	WDFY4_HUMAN	P1013	TSPRNLQpQRAALAP
0.7216	5.63038	BBS4_HUMAN	P335	SAAINFQpKMGELYM
0.7218	5.62919	TFAP4_HUMAN	P305	VKPVRSCpEAPTSDT
0.7221	5.62739	CUBN_HUMAN	P1655	SWIIQAQpPLNHITL
0.7223	5.6262	CADH3_HUMAN	P648	HGHVETCpGPWKGGF	Extracellular
0.7223	5.6262	PR14L_HUMAN	P1522	VLPLKKQpHRTCKKV
0.7228	5.62321	RK_HUMAN	P66	ESVCLEQpIGKKLFQ
0.7229	5.62261	PDZD9_HUMAN	P136	KFPVTSTpKKIELAK
0.7231	5.62141	GYS2_HUMAN	P369	VMVFFIMpAKTNNFN
0.7231	5.62141	LSM7_HUMAN	P86	TSVVLICpQDGMEAI
0.7231	5.62141	PMS2_HUMAN	P148	GKIIQKTpYPRPRGT
0.7231	5.62141	PAR6B_HUMAN	P136	PHIVISMpQDFRPVS
0.7232	5.62081	MTMR5_HUMAN	P1253	QAVVSSMpRYADASG
0.7237	5.61782	ADIP_HUMAN	P515	LIVHSRQpQKKPHSV
0.7237	5.61782	MEG11_HUMAN	P383	TGACTCQpGWSGHHC
0.7238	5.61722	LOX12_HUMAN	P320	PMVIQIQpPNPSSPT
0.7238	5.61722	DACT2_HUMAN	P765	KKIRRFQpTALKVMT	Not disordered
0.7238	5.61722	DJC22_HUMAN	P333	AYEVLSQpRKPWGSR
0.7239	5.61663	DGLA_HUMAN	P698	ELIFQQQpLPTGPPM
0.724	5.61603	FREM1_HUMAN	P1977	KVSIISQpQKTIKVA	Extracellular
0.7243	5.61423	MYOM3_HUMAN	P753	WHAVNQQpIPTRVCK
0.7244	5.61364	ALMS1_HUMAN	P3052	CVHITLCpKTSSKLD
0.7246	5.61244	SSR1_HUMAN	P286	VFVICWMpFYVVQLV
0.7246	5.61244	AGO3_HUMAN	P490	GMPIQGQpCFCKYAQ	Not disordered
0.7246	5.61244	AGO1_HUMAN	P487	GMPIQGQpCFCKYAQ	Not disordered
0.7246	5.61244	AGO4_HUMAN	P481	GMPIQGQpCFCKYAQ	Not disordered
0.7246	5.61244	AGO2_HUMAN	P489	GMPIQGQpCFCKYAQ	Not disordered
0.7247	5.61184	T53G3_HUMAN	P10	ASPCISQpAASWHPR
0.7249	5.61065	ASPP1_HUMAN	P682	LTPIVHSpLRYQSDA
0.7251	5.60945	ADAT1_HUMAN	P335	AVVIGKCpYSQEAMQ
0.7252	5.60885	O10A3_HUMAN	P229	LFAILKMpSTTGRQK
0.7252	5.60885	O10A6_HUMAN	P229	LFAILKMpSTTGRQK
0.7253	5.60825	PSMD5_HUMAN	P425	FTAIANQpWAQKLMF
0.7256	5.60646	MANBA_HUMAN	P270	TYSIELQpGKRIVEL
0.7257	5.60586	CADM4_HUMAN	P59	SIVVIQNpARQTLFF	Extracellular
0.7257	5.60586	RELN_HUMAN	P999	RRVIVLLpQKTWSSA
0.7258	5.60526	F171B_HUMAN	P538	LMHIYSQpIAILQTS
0.7258	5.60526	FANCA_HUMAN	P315	GSVISTDpLKRFFSH
0.7258	5.60526	CSF2R_HUMAN	P240	CLVRWKQpRTYQKLS	Extracellular
0.7258	5.60526	NCOA1_HUMAN	P1304	SQAVQNQpTPAQPGV
0.7258	5.60526	PO210_HUMAN	P1085	FPPFRLMpRKVTLLI
0.7259	5.60467	TAOK1_HUMAN	P712	VMEVRQQpKSLKSKE
0.7259	5.60467	YS038_HUMAN	P412	PVVVREQpESHTWVK	Nuclear only
0.7259	5.60467	F71E2_HUMAN	P759	PVVVREQpESHTWVK	Nuclear only
0.726	5.60407	GDE_HUMAN	P1178	GLDILKCpVSRMYPT
0.7262	5.60287	CBPB2_HUMAN	P56	YEIVLWQpVTADLIV	Extracellular
0.7262	5.60287	PRR14_HUMAN	P90	QDPVHRQpPASPPRQ
0.7264	5.60167	LRP1B_HUMAN	P3359	CPEFRCQpGRFQCGT	Extracellular
0.7265	5.60108	TRI59_HUMAN	P57	LRIPLKCpNCRSITE
0.7266	5.60048	TRAF6_HUMAN	P183	IHILKDCpRRQVSCD
0.7267	5.59988	YS003_HUMAN	P345	KLVVIWPpRRKVSEN
0.7267	5.59988	MAST2_HUMAN	P423	LMIIIARpARLLECL	Not disordered
0.7272	5.59689	RYR3_HUMAN	P1451	FPAVFLQpTSTSLFQ
0.7273	5.59629	ZN142_HUMAN	P1234	RIPCSSCpQTFGTNS
0.7275	5.5951	ITA5_HUMAN	P100	GGAVYLCpWGASPTQ
0.7276	5.5945	FOXH1_HUMAN	P50	ALVIQAApSRRLKLA
0.7276	5.5945	PTPRS_HUMAN	P95	GAVLRIQpLRTPRDE	Extracellular
0.7278	5.5933	AFF4_HUMAN	P567	RTVGKKQpKKAEKAA	Nuclear only
0.7278	5.5933	ADAM8_HUMAN	P99	GSEVTEQpRGQDHCL
0.7281	5.59151	SPT21_HUMAN	P409	VPCILLCpQLDKKMV
0.7283	5.59031	TGON2_HUMAN	P257	NKVVPEQpSRKDHSK
0.7283	5.59031	SVIL_HUMAN	P2032	PSVVSSMpFLQEDLY
0.7285	5.58911	RBM33_HUMAN	P410	LLPVPSQpRPAVGPQ
0.7286	5.58852	MUC5A_HUMAN	P719	YHVSTCQpTCRSLSE
0.7288	5.58732	DAAM2_HUMAN	P387	LHHCLQMpYKRNGGY
0.7288	5.58732	DAAM1_HUMAN	P391	LHHCLQMpYKRSGNT
0.7288	5.58732	FA46D_HUMAN	P376	PPPVSFQpYHPLHFR
0.7289	5.58672	PTPRD_HUMAN	P86	GSVLRIQpLRTPRDE	Extracellular
0.729	5.58612	YT009_HUMAN	P202	FPSVRVQpGRGKLQG
0.7291	5.58553	RNF32_HUMAN	P349	RPPFHACpLCRSCYQ
0.7292	5.58493	TMM92_HUMAN	P35	CGLILACpKGFKCCG
0.7292	5.58493	DYH8_HUMAN	P4456	VCPIYKKpRRTDLTF
0.7294	5.58373	P73_HUMAN	P195	TDVVKRCpNHELGRD
0.7295	5.58313	C2D2A_HUMAN	P37	NSKVRRQpRKKQPPT
0.7301	5.57955	RNF13_HUMAN	P369	DVVVQLQpNGERDYN
0.7301	5.57955	KDM5C_HUMAN	P369	PKGVWRCpKCVMAEC
0.7301	5.57955	NDRG2_HUMAN	P300	GQPQLTQpGKLTEAF
0.7302	5.57895	MGAL2_HUMAN	P288	AMEVTLQpAPAITYR
0.7303	5.57835	DOP1_HUMAN	P1885	VKEVLKQpPAIAKDK
0.7303	5.57835	RYR2_HUMAN	P294	SHIRWGQpFRLRHVT
0.7305	5.57715	ARHGQ_HUMAN	P413	KIVIHHKpLRSTWSQ
0.7306	5.57656	LRP2_HUMAN	P293	CDGILDCpGREDENN	Extracellular
0.7308	5.57536	WDR43_HUMAN	P498	KKTVLRMpLHTIIPL
0.7308	5.57536	CV025_HUMAN	P232	AAVCVRCpGYGTRTN
0.731	5.57416	TRI54_HUMAN	P330	LRTIDFQpGASGEEE
0.731	5.57416	LAMC1_HUMAN	P796	EVVCTNCpTGTTGKR
0.7311	5.57356	DAPK1_HUMAN	P960	SQIVSVCpPMTHLCE
0.7312	5.57297	RHG35_HUMAN	P1445	NRPITEPpGARPSSP
0.7312	5.57297	KLRG1_HUMAN	P188	HWVCKKCpFADQALF
0.7316	5.57057	DHX40_HUMAN	P686	VYARIVCpIRYEWVR
0.732	5.56818	ZBT12_HUMAN	P362	QHFIFMCpRCGKQFN
0.732	5.56818	ZB12L_HUMAN	P276	QHFIFMCpRCGKEFN
0.7321	5.56758	LRP4_HUMAN	P1608	MDIIVVSpQRQTGTN
0.7322	5.56699	RL8_HUMAN	P66	AKVVFRDpYRFKKRT
0.7325	5.56519	TCRGL_HUMAN	P24	QQPRRRQpLLWPMDA
0.7327	5.564	ZN644_HUMAN	P555	HGAVVKCpMVTSDIA
0.7327	5.564	CHDH_HUMAN	P575	ADIIKGQpALWDKDV
0.7328	5.5634	RN149_HUMAN	P286	KDIIRILpCKHIFHR
0.7329	5.5628	DDX55_HUMAN	P142	GNIIVATpGRLEDMF
0.7329	5.5628	DDX18_HUMAN	P309	INIIVATpGRLLDHM	Nuclear only
0.7329	5.5628	NUP53_HUMAN	P51	PAPVTPQpRSISGPS
0.7331	5.5616	BRAF_HUMAN	P686	SKVRSNCpKAMKRLM
0.7331	5.5616	NANO1_HUMAN	P266	AHTIKYCpLSKVPPP
0.7332	5.561	FA22A_HUMAN	P120	TAVVSAQpEGMASNG
0.7332	5.561	FA22B_HUMAN	P120	TAVVSAQpEGMASNG
0.7332	5.561	FA22E_HUMAN	P120	TAVVSAQpEGMASNG
0.7332	5.561	FA22D_HUMAN	P48	TAVVSAQpEGMASNG
0.7332	5.561	CAC1I_HUMAN	P26	PGVTTEQpGPRSPPS
0.7333	5.56041	OFD1_HUMAN	P702	DRVVSEQpQVGTLEE
0.7335	5.55921	FAT4_HUMAN	P4575	DMTVRKQpEGNPKPD
0.7339	5.55682	TBRG1_HUMAN	P309	HNLIQSCpGARKCIN
0.7339	5.55682	FREM3_HUMAN	P1113	LCTVTSQpASGYLEK
0.734	5.55622	UIMC1_HUMAN	P703	KKQVTVQpGSRTRTK	Nuclear only
0.734	5.55622	SDK1_HUMAN	P219	LLPITSYpRPQVTWF
0.7341	5.55562	SPG16_HUMAN	P362	VSCVSMQpHKDILVS	Not disordered
0.7341	5.55562	LRIT1_HUMAN	P478	MRRVIVQpGKTRVTI
0.7342	5.55502	TLR9_HUMAN	P269	PNPCMECpRHFPQLH
0.7342	5.55502	TTC37_HUMAN	P1294	ALVNNTQpKRIDLYL	Not disordered
0.7343	5.55443	UR2R_HUMAN	P347	GPVPSLQpRARFQRC
0.7344	5.55383	CK044_HUMAN	P114	DRVLLCCpGWRAMVP
0.7345	5.55323	CI125_HUMAN	P113	IITVDRQpGFHYVLQ
0.7346	5.55263	NBEL2_HUMAN	P686	CVAIVHVpGRRPFSQ
0.7346	5.55263	CEP19_HUMAN	P14	KCGIRFQpPAIILIY
0.7346	5.55263	MDC1_HUMAN	P1827	SPPHQKQpQRGEVSQ	Nuclear only
0.7347	5.55203	DHX57_HUMAN	P721	SCPVITIpGRTFPVD
0.7349	5.55084	ZN295_HUMAN	P404	DRPQVLQpHRLRSFS
0.7349	5.55084	5HT4R_HUMAN	P126	YYAICCQpLVYRNKM
0.735	5.55024	KAT7_HUMAN	P479	VSCILTMpQYMRQGY
0.7351	5.54964	ISL1_HUMAN	P178	RPHVHKQpEKTTRVR
0.7352	5.54904	MLL3_HUMAN	P328	SHIFLLCpEHIDQAP
0.7352	5.54904	RT36_HUMAN	P81	AEIIKTLpQKYRRKL
0.7353	5.54844	OR4D6_HUMAN	P165	IQVILMLpFPFCGPN
0.7355	5.54725	PLPL7_HUMAN	P1232	ASAVLTCpNASFTDL
0.7357	5.54605	PLS1_HUMAN	P77	NQPVYNQpVGAAGVP
0.7359	5.54486	CRGA_HUMAN	P24	YNCISDCpNLRVYFS
0.736	5.54426	SREC2_HUMAN	P847	KTPIQKPpRKKSREA
0.736	5.54426	GVIN1_HUMAN	P1105	VEICWFCpGGEDEDR
0.7362	5.54306	YF013_HUMAN	P138	WKVVAEQpVGGTDPP
0.7364	5.54187	TENX_HUMAN	P894	PRPSLSQpPRRPWGN
0.7364	5.54187	ASB4_HUMAN	P335	IQACHSCpKAIEVVV
0.7367	5.54007	NUBP1_HUMAN	P147	DAVIWRGpKKNGMIK
0.7367	5.54007	NSUN7_HUMAN	P374	VKVILLLpRCSGLGV
0.7369	5.53888	IL1AP_HUMAN	P552	AMPVKKSpRRSSSDE
0.737	5.53828	TSSK1_HUMAN	P274	LSHCWMQpKARGSPS
0.7371	5.53768	TEN3_HUMAN	P766	GWHCVCQpGWRGAGC
0.7372	5.53708	CAD26_HUMAN	P596	TVHVRICpCASGLTC
0.7372	5.53708	PRC2C_HUMAN	P919	ISAVESQpSRKRSVS
0.7372	5.53708	OSCP1_HUMAN	P372	EFEITEQpRLSTSKG
0.7373	5.53648	PTPRE_HUMAN	P576	FLVTLNQpQARQEEQ
0.7374	5.53589	NOL8_HUMAN	P644	NGPNYIQpQKRQTTF
0.7374	5.53589	PXDN_HUMAN	P79	NRIREIQpGAFRRLR
0.7374	5.53589	S11IP_HUMAN	P117	TGPIKIFpFKSLRHL
0.7377	5.53409	ARSE_HUMAN	P226	LIPVSWMpVIWSALS
0.7377	5.53409	CC28B_HUMAN	P17	PKPCLAQpAQAPGTL
0.7377	5.53409	PCDH9_HUMAN	P472	NPPIFNQpVIELSVS
0.7378	5.53349	DSCR3_HUMAN	P192	TNCVITQpLTGELVV
0.7381	5.5317	GP113_HUMAN	P397	VLAVQRCpMADTTYA	Extracellular
0.7381	5.5317	F208B_HUMAN	P702	VMPFRHQpGLLLQQK
0.7382	5.5311	RGPA2_HUMAN	P990	SPPVLIPpLRMFASW
0.7383	5.5305	CD039_HUMAN	P134	RTTIRSQpLFVTRTR
0.7383	5.5305	CNOT1_HUMAN	P481	SFPIKHCpDMLVLAL
0.7384	5.5299	ZCH10_HUMAN	P31	TFWILIQpSIVISEA
0.7384	5.5299	GLYL2_HUMAN	P59	YQIVITRpQKQEMKD	Not disordered
0.7387	5.52811	FGRL1_HUMAN	P152	ARPRFTQpSKMRRRV
0.7387	5.52811	SHC1_HUMAN	P293	ACHILECpEGLAQDV
0.7388	5.52751	FANCE_HUMAN	P255	ASPIKDQpVMAVKTG
0.7388	5.52751	LIN54_HUMAN	P432	QIVTTSQpQQRLIMP	Nuclear only
0.7388	5.52751	ERH_HUMAN	P10	HTILLVQpTKRPEGR	Extracellular
0.7389	5.52691	NEK8_HUMAN	P256	LSHIMAQpLCIRALL
0.739	5.52632	RNLS_HUMAN	P162	DLIVLTMpVPEILQL
0.7392	5.52512	ABCD1_HUMAN	P127	RCIVRKDpRAFGWQL
0.7394	5.52392	IRF9_HUMAN	P124	PGIVSGQpGTQKVPS
0.7395	5.52333	CG058_HUMAN	P190	RLPEIQQpLCRKEGL
0.7397	5.52213	GP124_HUMAN	P125	NIISTVQpGAFLGLG
0.7397	5.52213	BCL9L_HUMAN	P1235	FPPRLQQpHGAMAPT
0.7398	5.52153	SF3B3_HUMAN	P270	DQPDIRCpIPRRRND
0.7398	5.52153	XPP3_HUMAN	P452	GMVITIEpGIYIPED
0.7398	5.52153	GON4L_HUMAN	P2007	GPEVRSCpKASPRLQ
0.7398	5.52153	ANTRL_HUMAN	P538	PRCCRCCpHCSGTRQ
0.74	5.52033	UH1BL_HUMAN	P731	LSIWICQpTRYAESQ
0.74	5.52033	YD020_HUMAN	P180	GTGVRRQpLATTVSL	Entry deleted
0.74	5.52033	ECM29_HUMAN	P387	HHICITCpEIKIKPL
0.74	5.52033	K2018_HUMAN	P347	TTTVCSQpPRTAGDS
0.74	5.52033	CHFR_HUMAN	P319	HDCVSLQpCMHTFCA	Nuclear only
0.7401	5.51974	IRS1_HUMAN	P654	INPIRRHpQRVDPNG
0.7402	5.51914	BAHD1_HUMAN	P114	EDPGLAQpRKRRLAS
0.7403	5.51854	SLFN5_HUMAN	P614	LYICENQpLKKLVSF	Nuclear only
0.7404	5.51794	TOX4_HUMAN	P466	QVTILQQpPPLQAMQ
0.7406	5.51675	OR6M1_HUMAN	P165	TIVVTRLpYCRKEIN
0.7407	5.51615	PLK2_HUMAN	P411	KTSITQQpSKHRTDE
0.7411	5.51376	NEUL4_HUMAN	P1167	GIVVINQpLVPQLLV
0.7413	5.51256	SE1L3_HUMAN	P268	TGIVKKFpRFRNREL
0.7415	5.51136	TDRD5_HUMAN	P242	AKPCFSQpTSNMEPP
0.7415	5.51136	ZN513_HUMAN	P366	GFACSLCpFATHYPN
0.7415	5.51136	NOTC2_HUMAN	P1369	SGPRCFCpSPRDCES
0.7416	5.51077	DHX16_HUMAN	P453	MKIACTQpRRVAAMS	Not disordered
0.7416	5.51077	DHX8_HUMAN	P618	GKIGCTQpRRVAAMS	Not disordered
0.7419	5.50897	STRBP_HUMAN	P167	LKVILTSpLIRDELE
0.7419	5.50897	DDX42_HUMAN	P384	AEIVVCTpGRLIDHV	Not disordered
0.7421	5.50778	CP27A_HUMAN	P446	SEPESFQpHRWLRNS
0.7422	5.50718	SPY4_HUMAN	P133	PRAVRIQpKVVHCQP
0.7425	5.50538	M3K1_HUMAN	P527	QQTVQQQpLAGSRRN
0.7428	5.50359	PUR2_HUMAN	P432	AIAFLQQpRSLTYKE
0.7428	5.50359	TNR21_HUMAN	P92	LRVCSSCpVGTFTRH
0.7428	5.50359	ZN646_HUMAN	P1710	LYPCSLCpKLLPNLL
0.7428	5.50359	K1875_HUMAN	P1033	FFPATVQpHKHCLRP
0.7428	5.50359	EDIL3_HUMAN	P108	IGYVCKCpRGFNGIH
0.7429	5.50299	TRI52_HUMAN	P213	QIIRQMCpTPYRGNR
0.7429	5.50299	CT132_HUMAN	P325	AKCFYNCpFRIAQVF
0.7429	5.50299	PCLO_HUMAN	P1260	TKTIKEQpQPPCTAK
0.7431	5.50179	TRIO_HUMAN	P91	GGPILTFpARSNHDR
0.7431	5.50179	KALRN_HUMAN	P61	GGPILTFpARSNHDR	Not disordered
0.7432	5.5012	ECT2_HUMAN	P734	LKHIHLMpLSQIKKV
0.7433	5.5006	TITIN_HUMAN	P12182	GKIVVEKpGRIVPGV
0.7433	5.5006	CX022_HUMAN	P902	GIAFSICpAKGTVEA
0.7433	5.5006	5NT3_HUMAN	P53	TKIIEMMpEFQKSSV
0.7433	5.5006	MMP13_HUMAN	P464	NRIVRVMpANSILWC
0.7434	5.5	RHBT2_HUMAN	P697	YLHLKRQpKRRWLFW
0.7436	5.4988	GTPB2_HUMAN	P340	LERVLKQpGCHKVPM
0.7437	5.49821	PK1L3_HUMAN	P1204	QNIFISQpVKVVFFT
0.7438	5.49761	AGO4_HUMAN	P515	QLIVVILpGKTPVYA
0.7439	5.49701	ABCAD_HUMAN	P4328	SCGCLKCpNRSASAP
0.744	5.49641	ZEP1_HUMAN	P1223	ERHVLGQpSRLVRQH
0.744	5.49641	CQ099_HUMAN	P179	QRPCHRQpANFSFLP
0.7441	5.49581	S23IP_HUMAN	P404	KVIVQFQpSSVPDEW	Not disordered
0.7443	5.49462	RN186_HUMAN	P171	LLIILIGpFIYPGVL
0.7444	5.49402	CAF1B_HUMAN	P295	TLAVRCCpVYFELRP
0.7445	5.49342	OR5DE_HUMAN	P55	IIIIKINpKFHTPMY
0.7446	5.49282	DHB2_HUMAN	P262	IKVASIQpGGFLTNI
0.7447	5.49222	VP13D_HUMAN	P3173	AKQIFRQpGHTIYLL
0.7447	5.49222	GLRA3_HUMAN	P411	NHPVQVMpKSPDEMR
0.7447	5.49222	AHI1_HUMAN	P407	ILPIMTQpYDFKQLK
0.7447	5.49222	CC137_HUMAN	P221	RSVSKDQpGRRSQML
0.7447	5.49222	NEUL4_HUMAN	P1198	LGVITCApERLNFPA
0.7447	5.49222	RGRF1_HUMAN	P703	KKPISAIpARWLRSL
0.7448	5.49163	SL9A7_HUMAN	P307	SSIVAYQpAGLNTHA
0.7448	5.49163	FURIN_HUMAN	P615	KSCVQHCpPGFAPQV
0.7448	5.49163	CO8G_HUMAN	P38	SPISTIQpKANFDAQ
0.7449	5.49103	NFRKB_HUMAN	P1194	PLSVISQpMKGKSVV
0.7452	5.48923	PHF10_HUMAN	P442	TCIICGQpHHEEEMM
0.7453	5.48864	TSP3_HUMAN	P337	SSCINTMpGFHCEAC
0.7453	5.48864	ELP2_HUMAN	P15	TSHVFCCpNRVRGVL
0.7454	5.48804	U520_HUMAN	P543	FKIIYIApMRSLVQE
0.7454	5.48804	S35A2_HUMAN	P364	GPCVHQQpPGQPPPP
0.7456	5.48684	DC1L1_HUMAN	P357	EDIITKPpVRKFVHE
0.7459	5.48505	ESIP1_HUMAN	P107	AKPVHLVpRRLGGSQ
0.7464	5.48206	TNC18_HUMAN	P1101	PYPFLLQpTAAADAD
0.7465	5.48146	VGLU2_HUMAN	P231	AGAVIAMpLAGILVQ
0.7466	5.48086	TDRD5_HUMAN	P409	KETVWNCpSKKQKEP	Partly disordered
0.7469	5.47907	CSMD3_HUMAN	P2094	HSHITCMpGPVRRWN	Extracellular
0.7471	5.47787	CA222_HUMAN	P223	GCIRTTQpSPKKTVE
0.7471	5.47787	OBSCN_HUMAN	P3713	MLTVRAMpSKFIEGL
0.7472	5.47727	RFTN2_HUMAN	P129	RLVIEECpLTSEAQT
0.7473	5.47667	TR19L_HUMAN	P276	PNVPHICpHRHHLHT
0.7474	5.47608	CA049_HUMAN	P217	EEPVTTQpSVGHAVP
0.7475	5.47548	PUR6_HUMAN	P351	AYPVISCpPLTPDWG
0.7476	5.47488	USH2A_HUMAN	P2646	SVIISWQpPTHPNGL	Extracellular
0.7476	5.47488	CBPN_HUMAN	P429	VSPVRRApSRRHGVR
0.7476	5.47488	PI16_HUMAN	P187	GTPCSQCpSGYHCKN
0.7477	5.47428	SC5A1_HUMAN	P375	TLVVELMpNGLRGLM
0.7478	5.47368	KR10D_HUMAN	P340	CYVVKRCpSVCPEPV
0.7479	5.47309	S9A11_HUMAN	P630	PMIIHLWpMARGLNV
0.7479	5.47309	PTN12_HUMAN	P159	EDPITFApFKISCED
0.7481	5.47189	STAR_HUMAN	P129	LEVVVDQpMERLYEE
0.7481	5.47189	TGM4_HUMAN	P659	CTPIKTGpKKFIVKL
0.7481	5.47189	HELC1_HUMAN	P1985	WKPIMKGpHARGRTS
0.7481	5.47189	CNNM3_HUMAN	P606	SPVSSLQpIRHDLQP
0.7483	5.47069	EPHB6_HUMAN	P318	DKACQACpRGLYKSS
0.7483	5.47069	ATF6B_HUMAN	P292	QGAIRVQpEGPAPSL
0.7483	5.47069	DCHS_HUMAN	P483	SQHCTSQpSPRVGNL
0.7484	5.4701	ARHGH_HUMAN	P1947	AGVVLTMpTSPGTVS	Not disordered
0.7484	5.4701	PKHG7_HUMAN	P294	SCTVLDQpIPLDRLV
0.7485	5.4695	CI009_HUMAN	P190	AQAIGTQpRATKHKC
0.7486	5.4689	SPTC2_HUMAN	P142	NRPICSVpGARVDIM
0.7489	5.46711	TUTLB_HUMAN	P1198	LHQVVLQpSRLSPLT
0.7489	5.46711	ZNT1_HUMAN	P499	VIEIKNMpNKQPESS
0.7489	5.46711	GHC2_HUMAN	P122	CQVVVTCpMEMLKIQ
0.7489	5.46711	ATP7B_HUMAN	P1352	PIGIVLQpWMGSAAM
0.749	5.46651	TITIN_HUMAN	P16522	DKVVIQDpYRLPGPP
0.749	5.46651	WDR34_HUMAN	P99	PVPVSVQpPSQYDIP
0.7491	5.46591	SGIP1_HUMAN	P157	PSPVRKSpRRSPGAI
0.7491	5.46591	PA1B2_HUMAN	P130	QLINTRQpQAKIIVL	Not disordered
0.7491	5.46591	PTPRG_HUMAN	P1226	EFIITQHpLPHTTKD	Not disordered
0.7492	5.46531	ZN407_HUMAN	P288	VQILTKQpFPKKSRT
0.7494	5.46411	YB011_HUMAN	P257	SGVLHFQpRARAAVH
0.7495	5.46352	BIRC8_HUMAN	P221	AEAVDRCpMCSAVID
0.7495	5.46352	SATL1_HUMAN	P242	SQPVPRQpNKSPPGM	Lumenal/Extracellular
0.7496	5.46292	STAR9_HUMAN	P4465	GAGVVSQpLSRVWAA
0.7496	5.46292	SKIV2_HUMAN	P922	HTVVKLQpGDMAAIT
0.7496	5.46292	TLR9_HUMAN	P39	FLPCELQpHGLVNCN
0.7497	5.46232	IPO5_HUMAN	P874	LIVNLICpHRPWPDR
0.7499	5.46112	TP53B_HUMAN	P454	SLPIPSQpQFSHDIF	Not disordered
0.7499	5.46112	NOTC1_HUMAN	P1337	RGFICKCpAGFEGAT	Extracellular
0.75	5.46053	SSPO_HUMAN	P96	RTVRTCCpGWGGAHC	Extracellular
0.75	5.46053	DUS28_HUMAN	P56	VNVSRQQpGPRAPGV
0.75	5.46053	MAK_HUMAN	P380	PSIVKNMpTKPNGTL
0.7501	5.45993	ZDHC8_HUMAN	P450	GDHVALQpLRSEGGP
0.7501	5.45993	HELQ_HUMAN	P65	VLPVEVQpLLLSDSP
0.7501	5.45993	SC24B_HUMAN	P111	PNTVNQQpGAQQLYS
0.7502	5.45933	BEST2_HUMAN	P487	PFSIVTMpGPRGPAP
0.7504	5.45813	TNC18_HUMAN	P1137	DKPIRLSpSKITEPL
0.7504	5.45813	ARMX5_HUMAN	P404	CKGIISCpLNSPVQL
0.7505	5.45754	TMM71_HUMAN	P197	SSHIISQpPGGNSHS
0.7505	5.45754	CC140_HUMAN	P52	LGPETAQpTKRSKRN
0.7506	5.45694	SMCR8_HUMAN	P616	DGVVSSPpQRHRQKD
0.7508	5.45574	GABP1_HUMAN	P302	QPIIVTMpDGQQVLT
0.7508	5.45574	AUP1_HUMAN	P436	SGPVTPQpTALTFAK
0.7508	5.45574	PICAL_HUMAN	P626	SVPVMTQpTLIYSQP
0.7509	5.45514	RS27_HUMAN	P66	CSTVLCQpTGGKARL
0.7509	5.45514	ASPP1_HUMAN	P428	QGTVSSQpVPFSALG
0.7509	5.45514	RS27L_HUMAN	P66	CSTVLCQpTGGKARL
0.751	5.45455	FMO5_HUMAN	P374	AIIGLIQpLGAIMPI
0.751	5.45455	AGO2_HUMAN	P523	QLVVVILpGKTPVYA	Not disordered
0.751	5.45455	NOL11_HUMAN	P665	FTVVVMMpEAKRLLI
0.7511	5.45395	S17A5_HUMAN	P125	GYIITQIpGGYVASK
0.7511	5.45395	STAP2_HUMAN	P338	SWPVILKpKKLPKPP
0.7511	5.45395	VGLU2_HUMAN	P141	GYIITQIpGGYIASR
0.7511	5.45395	MIO_HUMAN	P776	KSKVTSCpGCRKPLP
0.7512	5.45335	ZN319_HUMAN	P210	SCPICQKpFKHLSEL
0.7514	5.45215	SESN3_HUMAN	P35	KRIRVSQpLTRGPSA	Not disordered
0.7515	5.45156	ZBED5_HUMAN	P385	ALAVKIMpTSLKNVL
0.7516	5.45096	TUT7_HUMAN	P1415	DKPIQCTpQKAKPMR
0.7517	5.45036	NDRG4_HUMAN	P272	GLPQVTQpGKLTEAF
0.7519	5.44916	GLU2B_HUMAN	P429	EYVYRLCpFKLVSQK
0.7519	5.44916	OTOG_HUMAN	P435	NECIACCpASCHPRA
0.752	5.44856	SNX30_HUMAN	P98	LFVIVDDpKKHVCTM
0.7521	5.44797	G6PD_HUMAN	P172	NRIIVEKpFGRDLQS
0.7521	5.44797	SCAF8_HUMAN	P845	SGIIAAQpPNILNNS
0.7524	5.44617	RB15B_HUMAN	P371	EEVVIKRpARGQGGA
0.7526	5.44498	TOM70_HUMAN	P473	EEVIKKFpRCAEGYA
0.7526	5.44498	FINC_HUMAN	P1109	TIVITWTpAPRIGFK
0.7529	5.44318	TECTB_HUMAN	P114	TVIVKNQpVNYSFSC	Extracellular
0.7529	5.44318	CSMD2_HUMAN	P1132	IYSIQTQpGKGIQLK
0.7529	5.44318	REG3G_HUMAN	P41	PSPRISCpKGSKAYG
0.7532	5.44139	SPY4_HUMAN	P140	PKVVHCQpLDLKGPA
0.7532	5.44139	BIRC6_HUMAN	P3227	LKEIHIQpHLASLAT
0.7533	5.44079	RPP38_HUMAN	P258	QASVTLQpLKIKKLI
0.7535	5.43959	OVOS1_HUMAN	P1166	NLVFNIQpAPAMVYD	Extracellular
0.7536	5.439	SHC4_HUMAN	P616	SEVSLKQpVRKDNNP
0.7536	5.439	TITIN_HUMAN	P34067	APAFISQpRSQNINE
0.7537	5.4384	NODAL_HUMAN	P117	AIEIFHQpKPDTEQA
0.7537	5.4384	OGT1_HUMAN	P188	LKAIETQpNFAVAWS
0.7538	5.4378	SPY1_HUMAN	P19	SLVVIQQpSLDSRQR
0.754	5.4366	USH1C_HUMAN	P541	DLVVAVCpPKEYDDE
0.7541	5.436	XKR6_HUMAN	P590	PLIKIDMpRKRYPAW
0.7541	5.436	HRCT1_HUMAN	P58	NRVRRAQpWPFRRRG
0.7541	5.436	ASXL3_HUMAN	P1163	TGVIIVNpNCRSPSN	Nuclear only
0.7542	5.43541	RGPD1_HUMAN	P1029	FEPVVQMpEKVELVT
0.7542	5.43541	RBL1_HUMAN	P973	FPHIKQQpGSPRRIS
0.7542	5.43541	ADCL4_HUMAN	P69	KLGICSMpKFIRFLH
0.7542	5.43541	CI050_HUMAN	P270	RPCRQRCpFRVRFAD
0.7542	5.43541	MLXIP_HUMAN	P435	FLPVFTMpLLSPSPA
0.7542	5.43541	RGPD3_HUMAN	P1045	FEPVVQMpEKVELVT
0.7542	5.43541	RGPD5_HUMAN	P1044	FEPVVQMpEKVELVT
0.7542	5.43541	RBP2_HUMAN	P2020	FEPVVQMpEKVELVT
0.7542	5.43541	RGPD4_HUMAN	P1045	FEPVVQMpEKVELVI
0.7542	5.43541	RGPD8_HUMAN	P1044	FEPVVQMpEKVELVT
0.7546	5.43301	TF2AY_HUMAN	P197	IETVLQQpAILPSGP
0.7546	5.43301	XPO1_HUMAN	P743	GEMVTKQpLIRSMRT
0.7546	5.43301	IGSF3_HUMAN	P406	NIPIIVLpLKSSISV
0.7547	5.43242	AOFA_HUMAN	P426	YGRVIRQpVGRIFFA
0.7547	5.43242	NRX2B_HUMAN	P81	PIAINRMpFLTRGGH
0.7548	5.43182	PROZ_HUMAN	P95	GSPCISQpCLHNGSC
0.7548	5.43182	PRP16_HUMAN	P705	NVPIFHIpGRTFPVD
0.7549	5.43122	BRDT_HUMAN	P385	IEPVESMpLCYIKTD
0.7552	5.42943	CD5R1_HUMAN	P51	HSIISVLpWKRIVAV
0.7553	5.42883	TAB3_HUMAN	P418	SRGISSQpKPPFSVN
0.7554	5.42823	S35G5_HUMAN	P175	GLIIILGpGLWTLQE
0.7554	5.42823	S38A3_HUMAN	P387	TVPIVLFpVRRAIQQ
0.7556	5.42703	NRG1_HUMAN	P140	NEIITGMpASTEGAY
0.7556	5.42703	MTMRB_HUMAN	P81	NFRVTFQpCGWQWNQ
0.7557	5.42644	GRM8_HUMAN	P333	EGAVTILpKRASIDG
0.7557	5.42644	MLXIP_HUMAN	P471	APPTFHQpQKFAGVN
0.7558	5.42584	8ODP_HUMAN	P56	TLVLVLQpQRVLLGM
0.7559	5.42524	KPRP_HUMAN	P174	GRPAVCQpQGRFSTQ
0.7559	5.42524	CLAP1_HUMAN	P1378	REILRNQpARFKNYA
0.7559	5.42524	CT152_HUMAN	P551	RYPIFMApQKYLPPL
0.756	5.42464	5HT1F_HUMAN	P78	LVAVLVMpFSIVYIV
0.7561	5.42404	STAT4_HUMAN	P322	SFVVERQpCMPTHPQ	Not disordered
0.7561	5.42404	STAT3_HUMAN	P327	AFVVERQpCMPMHPD	Not disordered
0.7561	5.42404	STAT1_HUMAN	P323	SFVVERQpCMPTHPQ	Not disordered
0.7562	5.42344	SPO11_HUMAN	P352	RPYVTCQpFWRKEME	Nuclear only
0.7564	5.42225	CEBPZ_HUMAN	P780	TDSVVMQpKRKHFIK
0.7565	5.42165	TPX2_HUMAN	P537	ARTVEICpFSFDSRD
0.7565	5.42165	TITIN_HUMAN	P9875	RVPIPTMpIRAVPPE
0.7565	5.42165	BCLF1_HUMAN	P296	NSPIHHIpSRRSPAK
0.7566	5.42105	CPSF1_HUMAN	P1017	PWPVRKIpLRCTAHY
0.7567	5.42045	DDX23_HUMAN	P526	CEIVIATpGRLIDVL
0.7567	5.42045	PK3CA_HUMAN	P17	LWGIHLMpPRILVEC
0.7569	5.41926	ZN574_HUMAN	P339	REGVFKCpLCSRVFP
0.7569	5.41926	QRIC2_HUMAN	P507	DQPGMVQpGRFQRAL
0.7572	5.41746	S45A1_HUMAN	P520	CSTICNMpKALRTLC
0.7572	5.41746	GSE1_HUMAN	P112	MGPIIVPpGGHSVPS
0.7572	5.41746	INHBC_HUMAN	P281	NFCIGQCpLHIAGMP
0.7572	5.41746	PK1L2_HUMAN	P569	DMEVYIQpGPYVDPF
0.7573	5.41687	CLIP3_HUMAN	P509	HQVTMTQpKRTFTTV
0.7574	5.41627	IL1R2_HUMAN	P242	TIPVIISpLKTISAS
0.7578	5.41388	NPCL1_HUMAN	P415	NQVILTApNRSSYRY
0.7579	5.41328	FX4L1_HUMAN	P124	TMAILQSpHKRLTLS
0.7579	5.41328	FX4L5_HUMAN	P125	TMAILQNpHKRLTLS
0.7579	5.41328	FX4L6_HUMAN	P125	TMAILQNpHKRLTLS
0.7579	5.41328	FOXD4_HUMAN	P121	TMAILQSpHKRLTLS
0.7579	5.41328	FX4L3_HUMAN	P125	TMAILQNpHKRLTLS
0.7579	5.41328	FX4L2_HUMAN	P125	TMAILQNpHKRLTLS
0.7579	5.41328	FX4L4_HUMAN	P125	TMAILQNpHKRLTLS
0.7579	5.41328	OR4DA_HUMAN	P225	YIVILSLpKSQAGEG
0.7582	5.41148	TRI44_HUMAN	P202	QLICVLCpVIGAHQG
0.7583	5.41089	CASR_HUMAN	P864	IYIILFKpSRNTIEE	Not disordered
0.7584	5.41029	LAMA4_HUMAN	P435	EEIRSRQpFFTQREL
0.7584	5.41029	DHX15_HUMAN	P193	RGVACTQpRRVAAMS	Not disordered
0.7585	5.40969	HTR5B_HUMAN	P519	LGGVHQCpLGIPHAK
0.7586	5.40909	PRP16_HUMAN	P427	RIVFTKQpEPVIPVK
0.7587	5.40849	RNF31_HUMAN	P397	DAGICLQpLQQGDAL
0.7589	5.4073	PI4P1_HUMAN	P239	LSEVTVQpGCSLPSN
0.7589	5.4073	PI4P2_HUMAN	P239	LSEVTVQpGCSLPSN
0.759	5.4067	CRFR1_HUMAN	P69	QLVVRPCpAFFYGVR
0.7591	5.4061	GRM4_HUMAN	P336	EGAVTILpKRMSVRG
0.7592	5.4055	WNT5A_HUMAN	P67	VYIIGAQpLCSQLAG
0.7593	5.4049	CABIN_HUMAN	P1980	ATTIITCpPSASAST
0.7594	5.40431	CTL2_HUMAN	P117	QICVEKCpDRYLTYL
0.7594	5.40431	PDCD2_HUMAN	P88	LFCCREQpCCAGLRV
0.7594	5.40431	OR1D4_HUMAN	P229	VRTILQMpSASKKYK
0.7594	5.40431	OR1D5_HUMAN	P229	VRTILQMpSASKKYK
0.7595	5.40371	IQEC1_HUMAN	P749	LGCVLSLpHRRLVCY
0.7595	5.40371	ATG4C_HUMAN	P294	KAVIILVpVRLGGER	Not disordered
0.7596	5.40311	PO210_HUMAN	P1554	KEVVVSVpQRIMARH
0.7598	5.40191	RFPLA_HUMAN	P12	FKQIIRCpVCLKDLE
0.7598	5.40191	CSPG2_HUMAN	P885	KFTIRFQpTTSTGIA
0.76	5.40072	ZCH24_HUMAN	P148	GHYIKDCpQARPKGE
0.76	5.40072	FBX38_HUMAN	P411	YLAIYNCpHLHNPYN
0.76	5.40072	R4RL1_HUMAN	P71	NRIGLLQpGHFSPAM
0.7604	5.39833	GRID1_HUMAN	P460	AENILGQpKRYKGFS
0.7604	5.39833	ATP4A_HUMAN	P994	PNIFNFMpIRFQWWL	Lumenal
0.7604	5.39833	AKAP9_HUMAN	P3763	LEVITNRpKGFTRFR
0.7605	5.39773	NPCL1_HUMAN	P1025	DRPNIKCpKGGLAAY
0.7605	5.39773	NHSL1_HUMAN	P65	NWIYRAQpRKAVSNL
0.7607	5.39653	E2F8_HUMAN	P527	SYAIYLQpTQAHQSV
0.761	5.39474	OR6B1_HUMAN	P229	LATILCMpTGKQKAF
0.7611	5.39414	KR261_HUMAN	P114	CLPVSCRpQRYVSSG
0.7611	5.39414	NICN1_HUMAN	P121	LRLILRQpSPLWLSF
0.7612	5.39354	TROAP_HUMAN	P205	PRGRTLCpQRLQALI
0.7612	5.39354	IDE_HUMAN	P837	GYIVFSGpRRANGIQ	Not disordered
0.7614	5.39234	DNJA1_HUMAN	P291	TIVITSHpGQIVKHG
0.7615	5.39175	SERC5_HUMAN	P27	SLCCDCCpRIRQSLS
0.7615	5.39175	TBC16_HUMAN	P109	SSPVRKApRPRGRRT
0.7615	5.39175	CCNI2_HUMAN	P62	RCPGTRQpGAASLHA
0.7618	5.38995	F186A_HUMAN	P1068	ALPISGQpLTKCIHL	Partly disordered
0.7618	5.38995	DHX8_HUMAN	P738	EAPIFTIpGRTYPVE
0.7619	5.38935	RLGPB_HUMAN	P1299	MPGILKQpSLTLELF
0.7619	5.38935	ACHB2_HUMAN	P234	DFIIRRKpLFYTINL	Extracellular
0.7622	5.38756	MYBA_HUMAN	P579	PLKIVSQpLAFLEED
0.7623	5.38696	TSYL2_HUMAN	P263	DLIIQHIpGFWVKAF
0.7625	5.38577	SACS_HUMAN	P2636	VYHITDCpSFISGND
0.7626	5.38517	USPL1_HUMAN	P321	EIFISLQpQLRCTLG
0.7626	5.38517	VKGC_HUMAN	P324	RKLVSYCpRRLQQLL
0.7626	5.38517	PB1_HUMAN	P1589	GPPVIQQpTTPMFVA
0.7627	5.38457	CT132_HUMAN	P399	QLSIISQpRVRQQII
0.7627	5.38457	DYH14_HUMAN	P114	TPIVASSpGRRRGSW
0.7628	5.38397	F75A2_HUMAN	P1290	RQIRNQQpLKSVRCN
0.7628	5.38397	F75A6_HUMAN	P1286	RQIRNQQpLKSVRCN
0.7628	5.38397	F75A4_HUMAN	P1290	RQIRNQQpLKSVRCN
0.7628	5.38397	F75A1_HUMAN	P1290	RQIRNQQpLKSVRCN
0.7628	5.38397	BT2A2_HUMAN	P472	RSHIYTCpRSAFTVP	Not disordered
0.7628	5.38397	BT2A1_HUMAN	P476	RSHIYTCpRSAFSVP	Not disordered
0.7628	5.38397	F75A5_HUMAN	P1290	RQIRNQQpLKSVRCN
0.7628	5.38397	F75A3_HUMAN	P1290	RQIRNQQpLKSVRCN
0.7628	5.38397	F75A7_HUMAN	P1290	RQIRNQQpLKSVRCN
0.7628	5.38397	MARK4_HUMAN	P691	ARCRCRQpQPFLLAC	Not disordered
0.7633	5.38098	CSF3R_HUMAN	P20	ALIILLLpGSLEECG	Not disordered
0.7634	5.38038	ZN185_HUMAN	P640	NREIRDCpKITLEHL
0.7634	5.38038	PSA1_HUMAN	P149	PHIFQTCpSANYFDC
0.7636	5.37919	RFWD3_HUMAN	P686	NPICSCQpVHTFFGG
0.7636	5.37919	CP21A_HUMAN	P482	PFQVRLQpRGMGAHS
0.7638	5.37799	ABCA5_HUMAN	P1036	GIIVTAMpPYFAMEN
0.7638	5.37799	ABCCB_HUMAN	P1264	TKAISKFpKKLHTDV
0.7639	5.37739	LARP4_HUMAN	P309	ASPVFMQpVYNPHQQ
0.7641	5.3762	MFS10_HUMAN	P19	RPPIHQQpPERRVVT
0.7641	5.3762	PIM3_HUMAN	P28	LPVKILQpAKADKES
0.7644	5.3744	TRPV5_HUMAN	P207	LHILILQpNKTFACQ
0.7644	5.3744	TRPV6_HUMAN	P207	LHILILQpNKTFACQ
0.7644	5.3744	TRPM3_HUMAN	P1106	GKIIQLPpCKTGAWI
0.7644	5.3744	PRP16_HUMAN	P585	GMIGCTQpRRVAAMS	Not disordered
0.7644	5.3744	PPR3A_HUMAN	P35	DEEVTFQpGFSPQPS
0.7646	5.37321	CD8A_HUMAN	P156	APTIASQpLSLRPEA
0.7648	5.37201	FABD_HUMAN	P122	DRTVHCQpAIFVASL
0.7648	5.37201	PANX2_HUMAN	P426	EPPVVKRpRKKMKWI
0.7649	5.37141	ZN622_HUMAN	P140	QQAIKAQpSMSPKKA
0.7649	5.37141	ESM1_HUMAN	P103	FGICKDCpYGTFGMD
0.7649	5.37141	CDK12_HUMAN	P1419	LHPVVGQpFLKAEGS
0.7649	5.37141	PEX1_HUMAN	P294	FRVCKSQpPSIYNAS
0.765	5.37081	CSMD3_HUMAN	P3440	TLIYTCQpGFFLAGG	Extracellular
0.765	5.37081	PI4KA_HUMAN	P1714	LSEVKVQpGCYLPSN
0.7651	5.37022	CDSN_HUMAN	P447	SGKIILQpCGSKSSS
0.7655	5.36782	ABCAC_HUMAN	P23	WLGVKRQpLWTLVLI
0.7655	5.36782	MK10_HUMAN	P414	NGVVKGQpSPSGAAV
0.7656	5.36722	RN186_HUMAN	P120	CTEVSLCpQGLVDPA
0.7657	5.36663	ECAT1_HUMAN	P16	TLVQLMQpKAMPVEV
0.7658	5.36603	LIGO4_HUMAN	P292	QNPISAIpARRLSPL
0.7658	5.36603	P4R3A_HUMAN	P233	YDPALSQpRKHREFL
0.7658	5.36603	PAQRA_HUMAN	P204	ALVILSMpNTEGIWE
0.7659	5.36543	ADO_HUMAN	P1118	EPIISKNpKGTWKDW
0.766	5.36483	TAPT1_HUMAN	P507	SASITKQpIHQKENI
0.766	5.36483	SKI_HUMAN	P452	PLATCTQpRKRKLTV
0.7661	5.36423	TPPC8_HUMAN	P1060	YESVKKQpKIRHRIL
0.7661	5.36423	CD44_HUMAN	P483	SHSITLQpTANPNTG
0.7661	5.36423	NDRG3_HUMAN	P299	GLPQVVQpGKLTEAF
0.7661	5.36423	P66B_HUMAN	P300	NPAINYQpQSSSSVP
0.7664	5.36244	KLF10_HUMAN	P245	TVICRSQpAPVSPQQ	Nuclear only
0.7664	5.36244	MRVI1_HUMAN	P418	DFQIQVQpVRMQKLT
0.7664	5.36244	OR7G2_HUMAN	P229	TSCVLRMpSASGKHK
0.7666	5.36124	DLGP3_HUMAN	P617	TLIIKTIpGREELRS
0.7666	5.36124	MED13_HUMAN	P210	PFQVILCpFGLNGTL
0.7666	5.36124	PKD1_HUMAN	P1387	VGNVTLQpERQFVQL
0.7667	5.36065	SART3_HUMAN	P376	NRAIRNCpWTVALWS
0.7668	5.36005	SHRM4_HUMAN	P1183	PEEVLEQpQPLSFGH
0.7668	5.36005	CS035_HUMAN	P85	PSSIQVQpPRRPFLG
0.7668	5.36005	MEGF8_HUMAN	P2528	VHTVHIQpPPAPPPP
0.7669	5.35945	ZN644_HUMAN	P592	TYICKMCpFTTSAKS
0.7671	5.35825	CXE1_HUMAN	P88	QLVIVLVpGALFHLY
0.7672	5.35766	TNAP3_HUMAN	P58	FRTCQFCpQFREIIH
0.7672	5.35766	GSCR1_HUMAN	P682	EKIVLGQpPSATPTA
0.7674	5.35646	CR012_HUMAN	P104	LLCICTCpPFVCSLS
0.7674	5.35646	AMD_HUMAN	P377	KIPLLQQpKREEEEV
0.7674	5.35646	NALP8_HUMAN	P897	ALPHLRCpLQRLVLR
0.7675	5.35586	CN139_HUMAN	P140	QQPASEQpARRGVVN
0.7676	5.35526	YQ037_HUMAN	P95	NFPNVLQpLPRMFAV
0.7676	5.35526	APC11_HUMAN	P74	QQVQQHCpMCRQEWK
0.7676	5.35526	MSLN_HUMAN	P264	QPIIRSIpQGIVAAW	Not disordered
0.7678	5.35407	SSPO_HUMAN	P3342	HCVWRCQpGCYCPPG	Extracellular
0.7678	5.35407	KNTC1_HUMAN	P2052	LIAVLECpVSGDLDL
0.7679	5.35347	DHX9_HUMAN	P1118	VVEVTKQpAIISQLD
0.768	5.35287	VEZF1_HUMAN	P52	PIPITQKpQGAPETL
0.768	5.35287	FMO6_HUMAN	P117	VSGIKKCpSFLVTGQ
0.7682	5.35167	INSM2_HUMAN	P429	GSEIFVCpYCHKKFR
0.7682	5.35167	NLGN3_HUMAN	P327	SWAVNYQpVKYTSLL	Extracellular
0.7682	5.35167	NELFE_HUMAN	P109	GPVPTFQpFQRSISA
0.7682	5.35167	PCSK5_HUMAN	P922	GRCVSNCpSWKFEFE
0.7683	5.35108	SEM5B_HUMAN	P602	TQNITACpVRNVTRD
0.7683	5.35108	ALPK3_HUMAN	P572	VEQVQTQpRGRAARG
0.7686	5.34928	FR1L5_HUMAN	P1252	QLPILSVpWKNGAYT
0.7688	5.34809	TNR8_HUMAN	P49	RRCCYRCpMGLFPTQ
0.7688	5.34809	SMG8_HUMAN	P249	KTAIKDCpVGKDWKL
0.7688	5.34809	RN150_HUMAN	P295	NDVVRILpCRHLFHK
0.7689	5.34749	ABCCB_HUMAN	P186	LGPILIIpKILEYSE
0.7691	5.34629	ACHA2_HUMAN	P265	AFVIRRLpLFYTINL
0.7691	5.34629	ACHA4_HUMAN	P243	AFVIRRLpLFYTINL
0.7692	5.34569	DHX40_HUMAN	P231	NCPIFDIpGRLYPVR
0.7693	5.3451	MKL2_HUMAN	P785	PQHVLSQpQQVRKVF	Nuclear only
0.7695	5.3439	TX264_HUMAN	P183	DQIHFMCpLARQGDF
0.7695	5.3439	RERE_HUMAN	P161	SLPVASQpPQHLSEA
0.7697	5.3427	GIDRP_HUMAN	P135	AGVITNApLQRHFKP
0.7697	5.3427	ATL4_HUMAN	P1024	KRPCNSQpCSQRPDD
0.7697	5.3427	ACHB_HUMAN	P245	YLIIRRKpLFYLVNV	Transmembrane helix
0.7697	5.3427	ACHD_HUMAN	P246	YLIIRRKpLFYIINI	Transmembrane helix
0.7697	5.3427	ACHE_HUMAN	P240	SLIIRRKpLFYVINI	Transmembrane helix
0.7697	5.3427	DDX28_HUMAN	P79	RRPELNQpARLTLGR
0.7698	5.34211	AEBP2_HUMAN	P497	PNIYRTMpQKRLKRT
0.7701	5.34031	LCE1B_HUMAN	P21	PKCIPKCpPKCLTPR
0.7702	5.33971	CP080_HUMAN	P122	KPFICTMpMRLDDGW
0.7705	5.33792	NCAN_HUMAN	P1274	PQIVCTKpRRSHRMR	Extracellular
0.7706	5.33732	FIL1L_HUMAN	P51	SDVILPCpKAEKPHS
0.7706	5.33732	MED13_HUMAN	P2062	VPNILQQpLALGYFV
0.7707	5.33672	TCF19_HUMAN	P251	PPPVLMEpRKKLRVD
0.7707	5.33672	RL9_HUMAN	P30	RTVIVKGpRGTLRRD
0.7708	5.33612	SRPX2_HUMAN	P187	DPPKIRCpHSREKMA
0.7709	5.33553	LRRF1_HUMAN	P442	AGTVASCpLGHSDDT
0.7712	5.33373	GAK10_HUMAN	P195	QVLVRLQpQKQVKEN
0.7712	5.33373	PARP9_HUMAN	P647	NIIFLKCpVPPTQEL
0.7713	5.33313	TITIN_HUMAN	P1419	RSPIRMSpARMSPAR
0.7713	5.33313	MYO5B_HUMAN	P1095	MTIIKQTpGHRRNPS
0.7714	5.33254	CCNT1_HUMAN	P440	SSVILKMpIEGSENP
0.7717	5.33074	STC2_HUMAN	P126	GCISRKCpAIREMVS
0.7717	5.33074	MATN1_HUMAN	P113	QAVRRIQpLSTGTMT	Extracellular
0.7718	5.33014	KNG1_HUMAN	P372	YPTVNCQpLGMISLM
0.7718	5.33014	ARP5_HUMAN	P458	APEIIFQpSLIGEEQ
0.7719	5.32955	HYDIN_HUMAN	P3104	NSMISVQpKKGSLTP
0.772	5.32895	LDB1_HUMAN	P293	AEPTRQQpSKRRKRK
0.772	5.32895	4ET_HUMAN	P873	SGPILGQpFYPLPAA
0.7722	5.32775	TEX2_HUMAN	P759	VEEIMSQpKQKELAG
0.7722	5.32775	MXRA5_HUMAN	P2439	WIHVNVQpPKINGNP
0.7722	5.32775	MYOTI_HUMAN	P44	QSSIIIQpRQCTEQR
0.7724	5.32656	ANM7_HUMAN	P593	QQPVPLQpLCAEGTV
0.7724	5.32656	PLCE1_HUMAN	P2079	KNECRKQpFQRAIGP
0.7724	5.32656	S12A3_HUMAN	P978	ALIVITLpIGRKGKC
0.7725	5.32596	GEMI7_HUMAN	P45	VPEIQECpIAQESLE
0.7725	5.32596	NBPF3_HUMAN	P440	ELPDLCQpYRSDFYS
0.7725	5.32596	RGS3_HUMAN	P559	VFPVFVQpLDLCNPA
0.773	5.32297	FA92B_HUMAN	P286	EWVVKGQpAHCVCGQ
0.773	5.32297	CA144_HUMAN	P120	EKPILDRpTRISQPE
0.773	5.32297	EVX1_HUMAN	P316	TFRVLSQpYPRPELL
0.773	5.32297	NEC1_HUMAN	P490	GEVIIEIpTRACEGQ
0.773	5.32297	NR2C2_HUMAN	P251	MLVNIQQpLIREDGT
0.7731	5.32237	KCNT2_HUMAN	P337	YYVVILCpTEMDVQV
0.7731	5.32237	KCNT1_HUMAN	P390	YYVVILCpTEMDVQV
0.7732	5.32177	SPAG4_HUMAN	P326	GQVVIQLpGRVQLSD
0.7733	5.32117	LRCC1_HUMAN	P246	DEIIDRMpVITAPID
0.7733	5.32117	MTERF_HUMAN	P129	ASIISRYpRAITRTP
0.7734	5.32057	TANC1_HUMAN	P1401	QEAVKLCpTNQEVKR
0.7734	5.32057	CBP_HUMAN	P956	PTPVHAQpPGTPLSQ
0.7736	5.31938	DISP1_HUMAN	P1336	ITHIHHCpCLQGRVK
0.7737	5.31878	ROBO4_HUMAN	P182	GKPLALQpGRHTVSG
0.7737	5.31878	UNK_HUMAN	P802	SECPICQpGRAHTLQ
0.7737	5.31878	AL4A1_HUMAN	P519	GSIVGQQpFGGARAS
0.7738	5.31818	DMBT1_HUMAN	P336	AGVICSApQSRPTPS
0.7738	5.31818	CL045_HUMAN	P50	RLLINSQpKSRKTST
0.7739	5.31758	TAF3_HUMAN	P869	GNQIWICpGCNKPDD
0.7739	5.31758	CACO2_HUMAN	P398	PLSIKKCpICKADDI
0.774	5.31699	KLDC1_HUMAN	P340	LLIFQTQpYSLLRSC
0.7741	5.31639	ZN236_HUMAN	P1173	ANCCTYCpKSFKKPS
0.7743	5.31519	P4R3B_HUMAN	P235	YDPALAQpKRHREFL
0.7744	5.31459	YB011_HUMAN	P129	ARPGRAQpLRLLAVG
0.7744	5.31459	B4GT2_HUMAN	P353	VLEVSRQpLFTNITV
0.7744	5.31459	CA2D4_HUMAN	P1022	YPVFVYQpAIREANG
0.7744	5.31459	NLE1_HUMAN	P94	VLDIIYQpQAIFRVR
0.7745	5.314	TS1R3_HUMAN	P755	TFLVRSQpGCYNRAR
0.7746	5.3134	DSC3_HUMAN	P40	KKVILNVpSKLEADK
0.7746	5.3134	PIWL2_HUMAN	P780	SRVVFQMpHQEIVDS
0.7747	5.3128	ACK1_HUMAN	P200	YGVVLTPpMKMVTEL
0.7747	5.3128	MCAF1_HUMAN	P795	PVAVSSQpQLLQSHP	Not disordered
0.7747	5.3128	NOS1_HUMAN	P468	RSAITIFpQRTDGKH
0.7747	5.3128	OVOS2_HUMAN	P1412	NLVFNIQpAPGMVYD	Extracellular
0.7747	5.3128	PKN1_HUMAN	P872	AEDVKKQpFFRTLGW
0.7748	5.3122	RAPH1_HUMAN	P55	MEPVKRSpLRQETNM
0.7748	5.3122	ZFYV9_HUMAN	P1194	AISIHNQpRKVTGAS
0.7748	5.3122	B4GN3_HUMAN	P511	SHIPVQQpEKRKQKP
0.7749	5.3116	CHL1_HUMAN	P330	FHVIVEEpPRWTKKP	Extracellular
0.775	5.311	CRKL_HUMAN	P67	HYIINSLpNRRFKIG
0.7753	5.30921	ROR2_HUMAN	P106	DAPVVQEpRRIIIRK
0.7753	5.30921	CRLD2_HUMAN	P414	HCPRIHCpAHCKDEP
0.7753	5.30921	EPS8_HUMAN	P532	YEPLKTQpKKYAKSK
0.7753	5.30921	PAOX_HUMAN	P426	HHVIVTVpLGFLREH
0.7756	5.30742	MAP6_HUMAN	P194	SAPILGApKRRPQSQ
0.7756	5.30742	PRP19_HUMAN	P46	TDPINNQpLSEEQLI
0.7757	5.30682	TEPP_HUMAN	P28	PPPFLFCpLSSQRTE
0.7758	5.30622	HEM0_HUMAN	P472	GLPVIPCpSHIIPIR
0.7759	5.30562	RFRP_HUMAN	P82	TPAVNKMpHSFANLP
0.7759	5.30562	ASPC1_HUMAN	P534	PIPGTAQpVKRSLGK
0.7759	5.30562	OR4B1_HUMAN	P165	ILVIIQLpFCGPNVI
0.7762	5.30383	TOLIP_HUMAN	P227	PAAVNAQpRCSEEDL
0.7762	5.30383	S38A5_HUMAN	P356	TVPVVLFpIRRALQQ
0.7764	5.30263	P20D2_HUMAN	P49	SRAIWSQpELAYEEH
0.7764	5.30263	SCNNB_HUMAN	P46	KRIICEGpKKKAMWF	Not disordered
0.7764	5.30263	SK2L2_HUMAN	P190	QRVIFTSpIKALSNQ
0.7765	5.30203	SLK_HUMAN	P258	EPPTLAQpSRWSSNF
0.7765	5.30203	SIRT1_HUMAN	P396	NQVVPRCpRCPADEP
0.7766	5.30144	CD039_HUMAN	P88	RIVFSACpVSRSWCP
0.7766	5.30144	NALP4_HUMAN	P156	RTVIIQGpQGIGKTT
0.7766	5.30144	NOTC4_HUMAN	P833	QGPRCLCpTGYTGGS
0.7767	5.30084	Z585A_HUMAN	P120	YKQVSSQpQKMYPGE	Nuclear only
0.7768	5.30024	TUTLB_HUMAN	P1241	MSEITLQpPAAVSFS
0.7768	5.30024	ROBO2_HUMAN	P662	TWTVDRQpQFIQGYR
0.7769	5.29964	R13AX_HUMAN	P45	LKVVRLKpTRKFALL	Not disordered
0.7769	5.29964	ZN438_HUMAN	P142	KKPILIFpKSGCSKA
0.7769	5.29964	CATA_HUMAN	P378	LHIPVNCpYRARVAN
0.7769	5.29964	RL13A_HUMAN	P131	LKVVRLKpTRKFAYL
0.777	5.29904	F208B_HUMAN	P460	KPPVKKSpQKQRVNI
0.7771	5.29844	ZNFX1_HUMAN	P1625	VCPICQVpIRKNLRY
0.7771	5.29844	ABD12_HUMAN	P94	PFLIKLCpGIQAKLI
0.7771	5.29844	CDC5L_HUMAN	P439	KPVINSTpGRTPLRD
0.7771	5.29844	NDRG1_HUMAN	P298	GLPQISQpAKLAEAF
0.7771	5.29844	MGA_HUMAN	P333	AMEVVLQpAPAITYR
0.7772	5.29785	PC11X_HUMAN	P1037	EIWIHPQpQRKSEGK
0.7773	5.29725	CG013_HUMAN	P92	GFAVVRSpRRLCGRS
0.7774	5.29665	NOTC2_HUMAN	P404	GQYICTCpQGYKGAD
0.7774	5.29665	CAH5B_HUMAN	P251	TWIIKKQpVEVDHDQ
0.7774	5.29665	SEM4F_HUMAN	P601	ASCVWHQpSGVTALT
0.7775	5.29605	RFWD3_HUMAN	P328	KGQVRKCpQCNKKAR
0.7775	5.29605	FA43B_HUMAN	P123	PHGIRMQpCERSAAG
0.7776	5.29545	PSMD5_HUMAN	P406	FRGISSQpFPELHCA
0.7777	5.29486	DYHC1_HUMAN	P2929	IDRIFRQpQGHLLLI
0.7778	5.29426	BIRC6_HUMAN	P516	ALSILQQpEKLQWEI
0.7779	5.29366	GPTC2_HUMAN	P221	LKIIRQGpKIQDEGV
0.7779	5.29366	BCORL_HUMAN	P1652	HFEITTMpKAEFYRQ
0.7779	5.29366	MAML3_HUMAN	P678	QKGVMNQpMAYAALP
0.778	5.29306	STAR9_HUMAN	P2875	RQPCSSQpVATHAYS
0.778	5.29306	LATS2_HUMAN	P986	SSDIRKQpAPYVPTI
0.7782	5.29187	ENASE_HUMAN	P631	ISHIRWQpSASEREG
0.7782	5.29187	LAMC3_HUMAN	P676	WVEICSCpTGYTGQF
0.7783	5.29127	TAOK2_HUMAN	P775	GTPIEQQpCSPGQEA
0.7785	5.29007	UB2J1_HUMAN	P120	LAIIGFMpTKGEGAI	ER-bound
0.7786	5.28947	FR1L6_HUMAN	P175	LGTVYNQpGHQFCNK
0.7786	5.28947	PK1L1_HUMAN	P2184	CCIFITQpLMVCLMA
0.7787	5.28888	TCL1B_HUMAN	P41	TVVVRFNpSRREWAR	Not disordered
0.779	5.28708	BT2A3_HUMAN	P259	IMIILMIpIAICIYW
0.779	5.28708	AFF1_HUMAN	P605	QTVGTKQpKKPVKAS
0.7792	5.28589	ZN398_HUMAN	P433	PFPCPDCpKRFADQA
0.7792	5.28589	ECT2L_HUMAN	P775	QRIIWGCpTLSEVNR
0.7792	5.28589	FAN_HUMAN	P78	SQPIIKIpLRDCIKI
0.7792	5.28589	SALL2_HUMAN	P643	CLRVLSCpRALRLHY
0.7793	5.28529	EFTU_HUMAN	P413	FNLILRQpMILEKGQ
0.7794	5.28469	TEFF2_HUMAN	P346	LCITRKCpRSNRIHR
0.7794	5.28469	NIPA2_HUMAN	P216	GKPVLRHpLAWILLL
0.7795	5.28409	NPBW2_HUMAN	P74	ILVILRApKMKTVTN
0.7795	5.28409	PHF1_HUMAN	P397	PSAVRNQpEPQEQRE
0.7795	5.28409	PROP_HUMAN	P377	CYSIQHCpLKGSWSE
0.7796	5.28349	FREM3_HUMAN	P91	DLVIGVQpGDRCEVT
0.7797	5.28289	OCRL_HUMAN	P829	RQVISQLpRCHRNVF
0.7798	5.2823	5HT1E_HUMAN	P77	LVAVLVMpLSIIYIV
0.7798	5.2823	MTL13_HUMAN	P306	HFAIFIIpQGRETEW
0.7799	5.2817	ZNF48_HUMAN	P257	PVVPRRQpSRAATAA	Nuclear only
0.7799	5.2817	ASXL1_HUMAN	P1097	RAVCLSMpGSSVEAT
0.7799	5.2817	MABP1_HUMAN	P77	CVVVLFNpRKHKQHH
0.7799	5.2817	PYR1_HUMAN	P1063	DTIGISQpQWRELSD	Not disordered
0.78	5.2811	BAKOR_HUMAN	P44	YVAVERCpLCNTTRR
0.78	5.2811	MMAD_HUMAN	P154	ECAIQTCpELLRKDF
0.7801	5.2805	RP1_HUMAN	P1927	ILTVIIQpMNEEDRG
0.7801	5.2805	RSBNL_HUMAN	P355	LIHIEHQpNGGASVI
0.7802	5.2799	TINF2_HUMAN	P97	SGPIVRDpKATKQDL
0.7802	5.2799	NTF4_HUMAN	P26	SVPIESQpPPSTLPP
0.7802	5.2799	PK1L1_HUMAN	P694	VQIWRSQpVRLGVTF
0.7802	5.2799	RM03_HUMAN	P258	VWPGTKMpGKMGNIY
0.7803	5.27931	SYMPK_HUMAN	P830	VLRVIEQpIRGMGMN
0.7803	5.27931	U520_HUMAN	P1564	KPVIVFVpSRKQTRL	Nuclear only
0.7803	5.27931	ERBB2_HUMAN	P601	PFCVARCpSGVKPDL
0.7803	5.27931	FAIM3_HUMAN	P319	NNIYSACpRRARGAD
0.7803	5.27931	S28A1_HUMAN	P226	LLVIRTEpGFIAFEW
0.7804	5.27871	ZN395_HUMAN	P470	HLIVTSPpRAQSGAR
0.7804	5.27871	TSCOT_HUMAN	P8	MSPEVTCpRRGHLPR
0.7804	5.27871	KCNK7_HUMAN	P151	LLPVLSRpRAWVAVH
0.7805	5.27811	TREM1_HUMAN	P118	YQCVIYQpPKEPHML	Extracellular
0.7805	5.27811	COR1C_HUMAN	P351	EPIIMTVpRKSDLFQ
0.7805	5.27811	CORO6_HUMAN	P352	EPIIMTVpRKSDLFQ
0.7805	5.27811	CMYA5_HUMAN	P2707	EKAVGTQpRPLEESK
0.7805	5.27811	MACD2_HUMAN	P368	DAVIVEQpEVIPLTE
0.7806	5.27751	EXOC7_HUMAN	P105	EKIIREGpTGRLEEY
0.7807	5.27691	COM1_HUMAN	P353	LSPSLLQpGKKKHLK	Nuclear only
0.7808	5.27632	LRSM1_HUMAN	P707	CQPLRTCpLCRQDIA
0.7811	5.27452	FA65C_HUMAN	P467	GGPFAEQpGWRNLGG
0.7812	5.27392	VP37C_HUMAN	P194	PPVVEEQpQPPLAMP
0.7812	5.27392	EXT2_HUMAN	P648	KAVIKVTpRKKFKCP
0.7812	5.27392	LTMD1_HUMAN	P148	LGIISIPpFANYLVF
0.7812	5.27392	ERLEC_HUMAN	P287	QEEILRVpFRRNKEE
0.7812	5.27392	DPOLZ_HUMAN	P1996	DKKIVIMpCKCAPSR
0.7814	5.27273	ALKB5_HUMAN	P247	SEPVLSLpVRRGSVT
0.7815	5.27213	CCD48_HUMAN	P179	TQIRLRRpRRRRRPP
0.7815	5.27213	MAS_HUMAN	P243	IFLIFAMpMRLLYLL
0.7815	5.27213	PRP6_HUMAN	P605	QRAVAHCpKAEVLWL
0.7818	5.27033	FOXK1_HUMAN	P478	GSPVSAQpVIMAVPP
0.7819	5.26974	TRI58_HUMAN	P58	QGGVYACpQCRGPFR
0.7819	5.26974	IGS10_HUMAN	P2141	LTVITAApRIRQSNK
0.7824	5.26675	UBP4_HUMAN	P768	KHVSMLQpQKKKKTT
0.7824	5.26675	MTERF_HUMAN	P242	RKIIFKNpFILIQST
0.7824	5.26675	MVP_HUMAN	P12	EFIIRIPpYHYIHVL
0.7825	5.26615	ARI1B_HUMAN	P1523	MQPITRPpQPSYQTP
0.7825	5.26615	CA053_HUMAN	P124	GSACRHCpYGQVNVK
0.7827	5.26495	SCNM1_HUMAN	P48	RFACAICpHRPVLDT
0.7827	5.26495	ST5_HUMAN	P296	EQVLKEQpGRGLPQL
0.7827	5.26495	ARP8_HUMAN	P53	NFIIVIHpGSTTLRI
0.7827	5.26495	SCUB1_HUMAN	P651	GQCVSCMpGTYQDME
0.7828	5.26435	TMX4_HUMAN	P325	EEGISEQpCPADTEV
0.7828	5.26435	AIRE_HUMAN	P109	KDVDLSQpRKGRKPP
0.7828	5.26435	M4K2_HUMAN	P482	SKVFNGCpLRIHAAV
0.7829	5.26376	ICT1_HUMAN	P26	LPPPARCpRRALHKQ
0.7829	5.26376	MLXIP_HUMAN	P532	LSPVTRPpQPRLTFV
0.7831	5.26256	PTPRF_HUMAN	P95	GSVLRIQpLRVQRDE	Extracellular
0.7831	5.26256	MKS3_HUMAN	P101	AIICKKCpENMKGVT
0.7832	5.26196	ACM5_HUMAN	P21	GTPVNHQpLERHRLW
0.7832	5.26196	MICB_HUMAN	P329	IIIILCVpCCKKKTS
0.7832	5.26196	PAIRB_HUMAN	P128	GKIIDRRpERRPPRE
0.7833	5.26136	ZW10_HUMAN	P270	HAVIESQpNIVIIRF	Not disordered
0.7833	5.26136	LIPA2_HUMAN	P1213	VHGISMMpGSSETLP
0.7833	5.26136	41_HUMAN	P131	EEIILKApIAAPEPE
0.7834	5.26077	FINC_HUMAN	P2073	ATPIRHRpRPYPPNV	Extracellular
0.7834	5.26077	IAH1_HUMAN	P133	NRVILITpTPLCETA
0.7835	5.26017	VMAC_HUMAN	P99	ELIRQLQpRAELLQD
0.7836	5.25957	ZBT25_HUMAN	P65	SECIKIQpTDIQPDI
0.7836	5.25957	K0825_HUMAN	P329	ALVTTECpQKGRNFS
0.7836	5.25957	PO2F1_HUMAN	P212	QFIISQTpQGQQGLL
0.7836	5.25957	PA2G5_HUMAN	P99	WGVVTCEpGPFCHVN
0.7837	5.25897	ROBO4_HUMAN	P859	KGGVLLCpPRPCLTP
0.7837	5.25897	RAVR2_HUMAN	P139	DLIVQLQpTDALLCI
0.7838	5.25837	KALRN_HUMAN	P2254	TAVMRSQpARLPQAS
0.7839	5.25778	RPB7_HUMAN	P61	IGAGVIQpGRGFVLY
0.784	5.25718	NOTC3_HUMAN	P1092	VDPCLAQpCQHGGTC	Extracellular
0.784	5.25718	MO2R2_HUMAN	P55	INAVLCCpPIALRNL
0.784	5.25718	MO2R1_HUMAN	P62	TNAVLCCpPIALRNL
0.7841	5.25658	SKA3_HUMAN	P192	EPVIVTPpTKQSLVK
0.7842	5.25598	FLRT3_HUMAN	P389	PAPVTKQpDIKNPKL
0.7842	5.25598	PM2P2_HUMAN	P213	GKIIKKTpYPHPRGT
0.7843	5.25538	PRIMA_HUMAN	P122	YKAIKRKpLRKDENG
0.7844	5.25478	CCD66_HUMAN	P45	KAKIAKCpLRTKTGH
0.7844	5.25478	NCOR2_HUMAN	P61	SPGSIIQpQRRRPSL
0.7845	5.25419	ZFHX4_HUMAN	P402	PLGITQMpKAEVNLG	Nuclear only
0.7845	5.25419	YTHD3_HUMAN	P109	PDGVFSQpGALGNTP	Not disordered
0.7845	5.25419	AFAD_HUMAN	P1359	TPVAVSQpIRTDLPP
0.7846	5.25359	REL_HUMAN	P377	DAVVREMpTGVSSQA
0.7846	5.25359	MPZL1_HUMAN	P147	PPDIVVQpGHIRLYV
0.7847	5.25299	RPA1_HUMAN	P8	MLISKNMpWRRLQGI
0.7847	5.25299	DPPA2_HUMAN	P182	VEVITSApGAMLASW
0.785	5.2512	ZN174_HUMAN	P111	ARVRHRCpMSSKEIV
0.785	5.2512	ZN628_HUMAN	P818	MSGVQLQpLRPAPEV
0.7851	5.2506	S35G3_HUMAN	P175	GLIIIVGpGLWTLQE
0.7851	5.2506	TARM1_HUMAN	P70	GGIILESpKPLDSTE
0.7851	5.2506	PCDG4_HUMAN	P245	NAPVFTQpEYHVSVR
0.7851	5.2506	S35G6_HUMAN	P175	GLIIIVGpGLWTLQE
0.7851	5.2506	S35G4_HUMAN	P175	GLIIIVGpGLWTLQE
0.7852	5.25	SNED1_HUMAN	P741	SRIRVCQpHGVWSEP
0.7852	5.25	FREM2_HUMAN	P1464	VFTITRApMRGHLEC
0.7853	5.2494	CE054_HUMAN	P284	ALVIKTLpTKLRDAL
0.7854	5.2488	RIPK4_HUMAN	P320	VIIRVTCpLSSPQEI
0.7854	5.2488	ZN775_HUMAN	P241	RRACRLQpGPPRGRP
0.7854	5.2488	CCD80_HUMAN	P265	YEVIDQGpIRRIEKI
0.7855	5.24821	AGO1_HUMAN	P588	RSAVFQQpVIFLGAD
0.7855	5.24821	C2TA_HUMAN	P830	QHVVQELpGRLSFLG
0.7857	5.24701	TFB1M_HUMAN	P241	IQPKIEQpFKLVEKV
0.7857	5.24701	CC017_HUMAN	P213	QEVARIQpMPYFKDF
0.7858	5.24641	C1QR1_HUMAN	P531	DAPITSApLKMLAPS
0.7858	5.24641	C1TM_HUMAN	P455	SFACLRQpSQGPTFG
0.7858	5.24641	MYLK3_HUMAN	P477	AEAVRRMpPGAEAGS
0.7858	5.24641	MA2B1_HUMAN	P502	QLNISICpLSQTAAR
0.7859	5.24581	ABHDA_HUMAN	P240	SPIPVNCpIRLLHGM
0.7861	5.24462	PGBD3_HUMAN	P312	GYICWFQpYQGKNPN
0.7862	5.24402	COPA_HUMAN	P954	VGVIQFGpYKQLFLQ	Not disordered
0.7863	5.24342	ST5_HUMAN	P944	MIDIVCCpTPFLVGL
0.7863	5.24342	U520_HUMAN	P1429	GNIIISTpEKWDILS
0.7863	5.24342	LRC19_HUMAN	P294	IFIAIKCpIWYNILL
0.7863	5.24342	SI1L2_HUMAN	P1418	EPEVTECpGMYSEMD
0.7864	5.24282	VINC_HUMAN	P897	AGEVINQpMMMAARQ
0.7865	5.24222	ALK_HUMAN	P379	AREILLMpTPGKHGW
0.7866	5.24163	ZN276_HUMAN	P437	LPTIYKCpYQGCTAV
0.7866	5.24163	YA026_HUMAN	P70	PHPFKCCpVPAPQSL
0.7867	5.24103	ST32C_HUMAN	P55	SGDVRSQpRPLFQWS
0.7867	5.24103	ZEP3_HUMAN	P2040	LSPLTLCpLGRELAP
0.7867	5.24103	LMA1L_HUMAN	P519	LGILRRQpLPASMPA
0.7869	5.23983	RCOR3_HUMAN	P444	QQARFIQpRPTLNQP
0.787	5.23923	S38AA_HUMAN	P788	LDPVLRApGGRPAPS
0.787	5.23923	PLXA2_HUMAN	P616	SQVICISpGPKDVPV
0.7871	5.23864	TCRG1_HUMAN	P988	KKIIKEDpRCIKFSS
0.7871	5.23864	PRD11_HUMAN	P369	SLVIRKVpKYQDDAY
0.7873	5.23744	TNKS1_HUMAN	P519	EIINFKQpQSHETAL
0.7873	5.23744	SEM4D_HUMAN	P117	NYIRVLQpLSATSLY
0.7874	5.23684	F205A_HUMAN	P1175	GQPFLSQpTQAKPLQ
0.7876	5.23565	MT1DP_HUMAN	P38	KNCCSCCpMGCAKCA
0.7877	5.23505	AIFM1_HUMAN	P586	WNIFNRMpIARKIIK
0.7878	5.23445	FLNB_HUMAN	P1721	EAPVNACpPGFRPWV
0.7878	5.23445	PKR2_HUMAN	P108	LVAIICCpFEMDYYV
0.7879	5.23385	WNT5B_HUMAN	P46	MFIIGAQpVCSQLPG
0.7882	5.23206	ETUD1_HUMAN	P475	GSAIETCpKGEEPRG
0.7883	5.23146	KKCC2_HUMAN	P9	SSCVSSQpSSNRAAP
0.7884	5.23086	CG063_HUMAN	P105	SGKIKNQpRFIESAY
0.7884	5.23086	DUOX1_HUMAN	P685	LRTIQLQpPQKVNFV
0.7884	5.23086	NPY5R_HUMAN	P383	VFAVSWMpLHLFHVV
0.7884	5.23086	PHF14_HUMAN	P763	DPPLTRMpRKTKNSY
0.7886	5.22967	CEL_HUMAN	P253	PWVIQKNpLFWAKKV
0.7887	5.22907	NALP9_HUMAN	P220	IEDIFSQpERILFIM
0.7888	5.22847	EYS_HUMAN	P2701	LIVILEKpKPAERKV
0.7889	5.22787	GGT1_HUMAN	P189	RTVIEQQpVLCEVFC	Extracellular
0.7889	5.22787	GGT3_HUMAN	P189	RTVIEQQpVLCEVFC	Extracellular
0.7889	5.22787	I17RB_HUMAN	P272	KGTVVLCpQTGVPFP
0.7892	5.22608	HYDIN_HUMAN	P3406	VRPISNKpFARIVDI
0.7892	5.22608	NOTC3_HUMAN	P590	VDECRSQpCRHGGKC	Extracellular
0.7892	5.22608	ANR17_HUMAN	P988	QGVIVGQpVLGQAQL
0.7893	5.22548	RL15_HUMAN	P137	FEVILIDpFHKAIRR
0.7893	5.22548	RNF43_HUMAN	P52	KAIIRVIpLKMDPTG	Extracellular
0.7894	5.22488	SPTC2_HUMAN	P301	DAIVYGQpRTRRPWK
0.7894	5.22488	ZN281_HUMAN	P188	HQHVQQQpAQHHRDV
0.7894	5.22488	LMTK1_HUMAN	P108	SLPMAKQpGRSVQLL
0.7894	5.22488	CRDL1_HUMAN	P191	DGDIFRQpANREARH	Extracellular
0.7896	5.22368	ZN526_HUMAN	P640	AIIETSQpLALEDTL
0.7897	5.22309	GASP1_HUMAN	P345	EACIDFMpGSIDVIK
0.7898	5.22249	AHNK2_HUMAN	P4227	QMPCLKMpKVALKGP
0.79	5.22129	ZN397_HUMAN	P169	STDIHLQpLKTQLKS
0.79	5.22129	ADC_HUMAN	P114	SKIICANpCKQIAQI
0.79	5.22129	PABP1_HUMAN	P451	PHPFQNMpGAIRPAA
0.7901	5.22069	DIDO1_HUMAN	P561	GSAVGKQpAPRNLVP
0.7901	5.22069	LCOR_HUMAN	P339	GDPGSKQpRKKRGRY
0.7901	5.22069	CO4A6_HUMAN	P1591	DITIPQCpLGWRSLW
0.7902	5.2201	PRTG_HUMAN	P498	FYIVAYMpMGASQMS	Extracellular
0.7903	5.2195	USH2A_HUMAN	P4681	RRQIATQpRKSNPVL	Extracellular
0.7903	5.2195	ERBB2_HUMAN	P300	ASCVTACpYNYLSTD
0.7903	5.2195	I12R1_HUMAN	P373	TYCIEWQpVGQDGGL	Extracellular
0.7903	5.2195	CO027_HUMAN	P506	RPVIHFQpTVPMLED	Not disordered
0.7903	5.2195	RMP_HUMAN	P87	FGPFAFMpGKLVHTN
0.7904	5.2189	YK046_HUMAN	P660	VHVPCLCpGRPARPL
0.7904	5.2189	CO1A2_HUMAN	P1208	ETCIRAQpENIPAKN
0.7905	5.2183	RN122_HUMAN	P131	LEVRCVCpMCNKPIA
0.7905	5.2183	SCAM3_HUMAN	P31	PAVIQHRpSRQYATL
0.7906	5.2177	SDA1_HUMAN	P49	VEIFKLQpNKPSKEL
0.7906	5.2177	SNED1_HUMAN	P1274	AATVRSQpTASAQLE
0.7906	5.2177	5HT3D_HUMAN	P338	LHVATTQpLPLPRWL
0.7906	5.2177	CL012_HUMAN	P67	YGPPRKQpKQQHGPG
0.7906	5.2177	NTNG1_HUMAN	P489	NNVRCLCpAAYTGIL
0.7907	5.21711	AFF2_HUMAN	P631	RTIGKKQpKKVEKNT
0.7908	5.21651	U520_HUMAN	P590	TQIIVCTpEKWDIIT
0.7908	5.21651	CX064_HUMAN	P262	FNPFLTMpLPFAPPP
0.7908	5.21651	INE1_HUMAN	P12	LSPVCSCpQLPFMLS
0.7908	5.21651	PPN_HUMAN	P537	VEPCNTQpCHLPQEV
0.7909	5.21591	ZNF18_HUMAN	P106	MWVRKQCpGSGEEAV
0.7909	5.21591	CF186_HUMAN	P116	RWHIDLQpWAGSAQS
0.791	5.21531	ELL2_HUMAN	P448	GSVLLKCpKPMEENH
0.791	5.21531	KC1G1_HUMAN	P365	DRPSQQQpLRNQVVS
0.791	5.21531	MCATL_HUMAN	P112	IQCVICCpMELAKTR
0.7911	5.21471	CSMD2_HUMAN	P786	AWVIEAQpGYPIKIT
0.7911	5.21471	GREM2_HUMAN	P77	SDWCKTQpLRQTVSE
0.7911	5.21471	MAST4_HUMAN	P482	ILIVIARpARLLECL	Not disordered
0.7914	5.21292	I22R2_HUMAN	P49	HNILQWQpGRALTGN
0.7915	5.21232	F120S_HUMAN	P58	PRPSILQpGPARLSR
0.7915	5.21232	LACC1_HUMAN	P82	EFEIVSCpSMAATLY
0.7915	5.21232	AF1L2_HUMAN	P590	DEPCIKCpENLGEQQ
0.7919	5.20993	AT8A1_HUMAN	P66	YNIITFLpRFLYSQF
0.792	5.20933	DOC11_HUMAN	P233	CIDVVQCpKMRRHAF
0.792	5.20933	MET20_HUMAN	P35	LFPCGQCpWRGAGSF
0.7921	5.20873	PATE2_HUMAN	P15	GTVFLLCpYWGELHD
0.7922	5.20813	GP143_HUMAN	P26	QLVLSFQpRAFHALC
0.7922	5.20813	MAP4_HUMAN	P949	TENIKHQpGGGRAKV
0.7923	5.20754	AHRR_HUMAN	P189	PQVVFGQpPPLETGD
0.7923	5.20754	OSBL3_HUMAN	P852	ENHVEHQpRFFRKSD
0.7923	5.20754	PIWL1_HUMAN	P171	DGTILFLpKRLQQKV
0.7924	5.20694	VGLU3_HUMAN	P236	AGAVVAMpLAGVLVQ
[truncated: 593,377+ more rows]

## Sheet: Table S2
Scansite Score	Modified z-score	SwissProt ID (2011_11)	Uniprot ID (2017_05)	Pro position	Peptide	Log[Normalised signal]	Location in array
0.2754	8.29904	VP13B_HUMAN	VP13B_HUMAN	P1941	GITIVRQpGRRGTGD	2.65438	K06
0.3556	7.81938	RHG21_HUMAN	RHG21_HUMAN	P239	STPVLTQpGRAYRME	2.66424	D03		Table S2. Peptides scored in Scansite 3 matching input motif and additionally predicted to be disordered and cytosolic. The Log value of the normalised signal intensity for each peptide is shown. Colour codes are the same as with those in Figure 3. ND: Not done
0.3816	7.66388	CC164_HUMAN	DRC1_HUMAN	P450	VGPISQQpQKSATQI	ND
0.3847	7.64533	NRDC_HUMAN	NRDC_HUMAN	P51	PFPILAMpGRNKAKS	ND
0.3865	7.63457	BAI3_HUMAN	AGRB3_HUMAN	P1253	SKVIIQQpTGLHMPM	2.58618	E10
0.3883	7.6238	F135B_HUMAN	F135B_HUMAN	P1070	LFPITHQpLGSFGVV	ND
0.3955	7.58074	AVL9_HUMAN	AVL9_HUMAN	P374	SLPITVQpQANTGQV	2.60145	E09
0.3956	7.58014	NFIA_HUMAN	NFIA_HUMAN	P379	TSPIIQQpGPYFSHP	2.30981	H05
0.3957	7.57955	GAK5_HUMAN	GA113_HUMAN	P195	QVPVTLQpQKQVKEN	2.69555	F09
0.3957	7.57955	GAK11_HUMAN	GAK24_HUMAN	P195	QVPVTLQpQKQVKEN	2.69555	F09
0.3957	7.57955	GAK12_HUMAN	GAK7_HUMAN	P195	QVPVTLQpQKQVKEN	2.69555	F09
0.3957	7.57955	GAK4_HUMAN	GAK9_HUMAN	P195	QVPVTLQpQKQVKEN	2.69555	F09
0.3957	7.57955	GAK2_HUMAN	GAK6_HUMAN	P195	QVPVTLQpQKQVKEN	2.69555	F09
0.3957	7.57955	GAK6_HUMAN	GAK8_HUMAN	P195	QVPVTLQpQKQVKEN	2.69555	F09
0.3957	7.57955	POK4_HUMAN	POK9_HUMAN	P195	QVPVTLQpQKQVKEN	2.69555	F09
0.3964	7.57536	MGAP_HUMAN	MGAP_HUMAN	P31	FFVILKQpGNGKTDQ	2.67387	G09
0.4125	7.47907	PLS4_HUMAN	PLS4_HUMAN	P85	IHPVRYQpGKYPMPN	2.64089	I06
0.4242	7.40909	SPRE2_HUMAN	SPRE2_HUMAN	P292	GSVIKTQpSRGKSRR	2.53683	B04
0.4277	7.38816	SPY3_HUMAN	SPY3_HUMAN	P117	QSIIRTQpGAGVHPK	2.67704	B08
0.4282	7.38517	TACC2_HUMAN	TACC2_HUMAN	P2298	KKPVAKMpLRRPKMK	2.14256	J09
0.4285	7.38337	CCD34_HUMAN	CCD34_HUMAN	P348	KRPVISQpHKSSSLV	2.38761	F03
0.4502	7.25359	HD_HUMAN	HD_HUMAN	P499	HDIITEQpRSQHTLQ	2.27384	A02
0.453	7.23684	CA173_HUMAN	ERIC3_HUMAN	P168	QPPIRLQpLPSNPAV	ND
0.4688	7.14234	MICA3_HUMAN	MICA3_HUMAN	P1264	PLPICSQpQPSTEAT	ND
0.472	7.12321	JAM1_HUMAN	JAM1_HUMAN	P283	KKVIYSQpSARSEGE	2.48852	G02
0.4781	7.08672	ATF6A_HUMAN	ATF6A_HUMAN	P225	QPIISLQpAPTKGQT	2.5267	E08
0.4796	7.07775	STK25_HUMAN	STK25_HUMAN	P353	AEPVKRQpRSQCLST	2.55391	J05
0.4836	7.05383	TAF4B_HUMAN	TAF4B_HUMAN	P518	PGPVLSQpAGIPQAV	2.15427	K01
0.4865	7.03648	CNFN_HUMAN	CNFN_HUMAN	P9	SYPVTSQpQCATTSC	2.38329	C04
0.4975	6.97069	SH3R3_HUMAN	SH3R3_HUMAN	P662	QPPVQMCpRPAIPLT	ND
0.5021	6.94318	SPY2_HUMAN	SPY2_HUMAN	P154	DGIIRVQpKSELKPG	2.48115	B07
0.5021	6.94318	F123A_HUMAN	AMER2_HUMAN	P629	HPVVHQQpSRSEMPR	2.61257	E06
0.5033	6.936	PTN14_HUMAN	PTN14_HUMAN	P322	PPPIRRQpTWSRSSL	2.3285	I07
0.5079	6.90849	DNJC5_HUMAN	DNJC5_HUMAN	P175	DTPIVIQpASATETT	2.35709	A06
0.5079	6.90849	MICA3_HUMAN	MICA3_HUMAN	P1284	QSPIRFQpAPAKTST	ND
0.5166	6.85646	ATX2_HUMAN	ATX2_HUMAN	P612	PAPVSTMpKRMSSEG	ND
0.5177	6.84988	SPY1_HUMAN	SPY1_HUMAN	P158	ERAIRTQpKQLIVDD	2.59768	B06
0.5189	6.8427	CCD33_HUMAN	CCD33_HUMAN	P916	NSIIIEQpSALTHSM	1.98872	F02
0.5199	6.83672	MOT4_HUMAN	MOT4_HUMAN	P206	PLVVTAQpGSGPPRP	2.43249	G10
0.5206	6.83254	T200B_HUMAN	T200B_HUMAN	P250	HVIITVQpSGSCIEH	2.28952	J07
0.5242	6.811	ALPK1_HUMAN	ALPK1_HUMAN	P880	RLCILRQpPGQRAET	ND
0.5288	6.78349	SNP23_HUMAN	SNP23_HUMAN	P119	CNVVSKQpGPVTNGQ	2.29941	A03
0.5348	6.74761	LCHN_HUMAN	LCHN_HUMAN	P64	APEVLLQpGRLELGD	ND
0.537	6.73445	SHRM1_HUMAN	SHRM1_HUMAN	P635	THPVLDQpCGQGLPA	ND
0.5376	6.73086	IL16_HUMAN	IL16_HUMAN	P960	QGPVLKMpSQRARSF	ND
0.5378	6.72967	TAB3_HUMAN	TAB3_HUMAN	P391	PSPISNQpSPWNQHS	ND
0.5399	6.71711	PKP1_HUMAN	PKP1_HUMAN	P200	QKAIKKCpVRPPSCA	ND
0.541	6.71053	CI025_HUMAN	F219A_HUMAN	P78	GSPVNQQpKKNNVMA	ND
0.5411	6.70993	YTHD3_HUMAN	YTHD3_HUMAN	P304	PQTIIQQpQPLIQPP	ND
0.5427	6.70036	AHNK2_HUMAN	AHNK2_HUMAN	P5679	SAPIQTQpEARPEAE	ND
0.5432	6.69737	AKP13_HUMAN	AKP13_HUMAN	P1190	AHPVLLQpVAKELPT	ND
0.5472	6.67344	SUFU_HUMAN	SUFU_HUMAN	P297	SICIGTQpRRLSGKD	2.61982	J06
0.5529	6.63935	ROR1_HUMAN	ROR1_HUMAN	P849	PRVIQHCpPPKSRSP	ND
0.5545	6.62978	SRBP1_HUMAN	SRBP1_HUMAN	P242	QVPVLLQpHFIKADS	2.65105	D01
0.5575	6.61184	RFIP1_HUMAN	RFIP1_HUMAN	P1165	THPVSAQpGAGTGSA	ND
0.5579	6.60945	ETV6_HUMAN	ETV6_HUMAN	P270	TRVIQLMpSPIMHPL	ND
0.5611	6.59031	K2018_HUMAN	USF3_HUMAN	P557	QNVIILQpPSTTPCP	1.68815	K05
0.5636	6.57536	MIO_HUMAN	MIO_HUMAN	P800	GTPVSSCpGGTKSDE	ND
0.5644	6.57057	CSKI1_HUMAN	CSKI1_HUMAN	P1235	PKPVLTQpVPKLQGS	ND
0.5661	6.56041	CO027_HUMAN	TM266_HUMAN	P290	APHVLSQpRSRFKVL	2.96245	K02
0.5686	6.54545	SNP25_HUMAN	SNP25_HUMAN	P117	DGVVASQpARVVDER	2.2076	A01
0.57	6.53708	SRBP2_HUMAN	SRBP2_HUMAN	P245	QVPVLVQpQIIKTDS	2.41899	D02
0.5721	6.52452	PCF11_HUMAN	PCF11_HUMAN	P495	RSPIIHSpKRRDRRS	ND
0.5723	6.52333	ANK2_HUMAN	ANK2_HUMAN	P1224	SPIVTLEpRRRKFHK	2.52087	D05
0.5746	6.50957	SYNJ2_HUMAN	SYNJ2_HUMAN	P1294	PKPRTFQpGKAAERP	ND
0.5757	6.50299	MDFI_HUMAN	MDFI_HUMAN	P89	TEAVTCQpQGNPLGC	ND
0.5789	6.48385	NFAC3_HUMAN	NFAC3_HUMAN	P789	PSPIVHQpFQVTPTP	ND
0.5816	6.4677	DPP10_HUMAN	DPP10_HUMAN	P15	SHHIKCQpSKTIKEL	ND
0.582	6.46531	PL8L1_HUMAN	PL8L1_HUMAN	P52	ASAVVKQpVRGASGR	2.53683	I04
0.5828	6.46053	TRAK1_HUMAN	TRAK1_HUMAN	P15	GQPVRAQpLPGLCHG	ND
0.5838	6.45455	VP37C_HUMAN	VP37C_HUMAN	P234	PFPVVSQpSFYSGPL	ND
0.5848	6.44856	K1737_HUMAN	CIPC_HUMAN	P125	FEVISAQpQLLFLHP	ND
0.5876	6.43182	SCAP_HUMAN	SCAP_HUMAN	P492	PHTITLQpSSFRNLR	ND
0.5924	6.40311	DOC2A_HUMAN	DOC2A_HUMAN	P23	HMAINVCpGPIRPIR	ND
0.5932	6.39833	GRHL1_HUMAN	GRHL1_HUMAN	P103	IPIVTEQpLISAGEN	2.06731	F10
0.5943	6.39175	AF10_HUMAN	MLLT10_HUMAN	P430	TSAVTSQpKSFENSP	2.27464	E02
0.5944	6.39115	PTPRR_HUMAN	PTPRR_HUMAN	P278	LSPITLQpALSEAKT	ND
0.597	6.3756	ARHGJ_HUMAN	ARHGJ_HUMAN	P124	WSPRHTQpQRRASHG	2.53683	E07
0.5984	6.36722	NFU1_HUMAN	NFU1_HUMAN	P36	PYTIKKQpLHQFVQR	ND
0.5991	6.36304	GAK3_HUMAN	GAK19_HUMAN	P195	QVPVTLQpQTQVKEN	ND
0.5991	6.36304	GAK1_HUMAN	GAK21_HUMAN	P195	QVPVTLQpQTQVKEN	ND
0.5991	6.36304	GAK8_HUMAN	GAK5_HUMAN	P195	QVPVTLQpQTQVKEN	ND
0.6016	6.34809	ROR1_HUMAN	ROR1_HUMAN	P443	SAPVQRQpKHVRGQN	ND
0.602	6.34569	ANK3_HUMAN	ANK3_HUMAN	P1207	SPIVTVEpRRRKFHK	2.60519	D06
0.602	6.34569	ANK1_HUMAN	ANK1_HUMAN	P1136	SPIVTVEpRRRKFHR	2.60519	D06
0.6041	6.33313	MCAF1_HUMAN	ATF7IP_HUMAN	P736	PAVVSSQpKLQTPVT	2.33893	G07
0.6046	6.33014	TPX2_HUMAN	TPX2_HUMAN	P515	PVVIKAQpVPHYGVP	2.5622	K04
0.6056	6.32416	K1456_HUMAN	TRM9L_HUMAN	P286	SSTVTVQpSRHSSLD	2.59005	G03
0.6065	6.31878	HGS_HUMAN	HGS_HUMAN	P759	QPPVAQQpQAQGPPA	ND
0.6107	6.29366	MDM1_HUMAN	MDM1_HUMAN	P421	GNIVEEQpQKNTTEK	1.78426	G08
0.6125	6.28289	ES8L2_HUMAN	ES8L2_HUMAN	P11	SGAVSCCpGATNGSL	ND
0.6153	6.26615	MK08_HUMAN	MK08_HUMAN	P376	NGVIRGQpSPLGAAV	2.48411	A08
0.6154	6.26555	SKT_HUMAN	SKT_HUMAN	P896	SSPVVIQpSQHSVAL	ND
0.6155	6.26495	SAV1_HUMAN	SAV1_HUMAN	P283	PPPVTYQpQQTERNQ	ND
0.6177	6.25179	KAT5_HUMAN	KAT5_HUMAN	P184	RRAVAAQpGRKRKSN	2.03397	G05
0.6189	6.24462	F135A_HUMAN	F135A_HUMAN	P1181	FDAITKQpSSTSYNF	ND
0.619	6.24402	CI079_HUMAN	S31E1_HUMAN	P595	SQAVLSQpTAHLPQE	ND
0.6192	6.24282	M4K3_HUMAN	M4K3_HUMAN	P463	QGTIKRCpMSGSPAK	ND
0.6198	6.23923	RN165_HUMAN	RN165_HUMAN	P62	AHPVQSQpGLSAHMA	ND
0.6211	6.23146	RGS6_HUMAN	RGS6_HUMAN	P252	PVHVLSQpIRKTTKE	2.40447	I08
0.6215	6.22907	TR13B_HUMAN	TR13B_HUMAN	P197	GDPCSCQpRSRPRQS	ND
0.6229	6.22069	ABCC9_HUMAN	ABCC9_HUMAN	P647	KTINRKQpGRYHLDS	2.38638	E01
0.6272	6.19498	APC_HUMAN	APC_HUMAN	P1917	TQAIAKQpINRGQPK	ND
0.6319	6.16687	TP53B_HUMAN	TP53B_HUMAN	P242	DIPVTAQpSKDVHVV	ND
0.6357	6.14414	PKHG1_HUMAN	PKHG1_HUMAN	P1152	CSVVVSQpNKENWCQ	2.2381	I03
0.6357	6.14414	TMPS2_HUMAN	TMPS2_HUMAN	P69	NPVVCTQpKSPSGTV	2.46604	K03
0.6364	6.13995	CSF3R_HUMAN	CSF3R_HUMAN	P740	PRAVSTQpQSQSGTS	ND
0.6366	6.13876	ZFAN5_HUMAN	ZFAN5_HUMAN	P127	SEPVVTQpSPSVSQP	ND
0.6371	6.13577	CQ056_HUMAN	AP4AT_HUMAN	P181	RTAVRHQpGQAGGGW	ND
0.6374	6.13397	F90AK_HUMAN	F90AK_HUMAN	P269	RPAVTSQpCPSAATH	ND
0.6408	6.11364	ARHGH_HUMAN	ARHGH_HUMAN	P223	SWHIFSQpQAGARAS	ND
0.6411	6.11184	FSCB_HUMAN	FSCB_HUMAN	P398	KAPIEVQpLPAEGAL	ND
0.643	6.10048	TDRD5_HUMAN	TDRD5_HUMAN	P220	AGKIFTQpFRMKQGS	ND
0.6434	6.09809	F186A_HUMAN	F186A_HUMAN	P760	KKVVSFMpGLHFQKS	ND
0.644	6.0945	PRAM4_HUMAN	PRAM4_HUMAN	P141	KKPVEDCpRMRGRQP	ND
0.6443	6.0927	DNJ5B_HUMAN	DNJ5B_HUMAN	P178	DFPVFLQpTNANEKT	1.95181	A07
0.646	6.08254	NBR1_HUMAN	NBR1_HUMAN	P910	GPPVTAQpIISEDQT	ND
0.6478	6.07177	KIF12_HUMAN	KIF12_HUMAN	P507	CPCCHICpLCRVPLA	ND
0.6527	6.04246	CCD18_HUMAN	CCD18_HUMAN	P403	EKIISQLpLKRELFG	ND
0.6531	6.04007	MPP7_HUMAN	MPP7_HUMAN	P309	RPEILVQpLKVSNRK	ND
0.6539	6.03529	HIPK2_HUMAN	HIPK2_HUMAN	P768	YNPIMQQpALLTGHV	ND
0.6558	6.02392	AAK1_HUMAN	AAK1_HUMAN	P601	QAPVRQQpKVQTTPP	ND
0.6562	6.02153	CD2_HUMAN	CD2_HUMAN	P308	GHRVQHQpQKRPPAP	ND
0.6565	6.01974	HCFC1_HUMAN	HCFC1_HUMAN	P953	TPTITMQpVSQPTQV	2.28797	G01
0.6577	6.01256	ANR56_HUMAN	SWAHB_HUMAN	P120	GEPPQQQpRRRRREK	ND
0.6588	6.00598	DEDD_HUMAN	DEDD_HUMAN	P155	HYPVVCCpTSGPQMC	ND
0.6663	5.96112	MICA3_HUMAN	MICA3_HUMAN	P1227	HSPIRSQpVTLPEAR	ND
0.6706	5.93541	CCD71_HUMAN	CCD71_HUMAN	P360	AKVARTQpRGRGRPK	ND
0.6757	5.9049	ANK3_HUMAN	ANK3_HUMAN	P1708	SSPVKQMpGHAEVAL	ND
0.6809	5.8738	ANK2_HUMAN	ANK2_HUMAN	P3310	KIPVRTMpTSTPAPP	ND
0.6835	5.85825	TAB2_HUMAN	TAB2_HUMAN	P458	PRVVVTQpNTKYTFK	2.66747	J08
0.6855	5.84629	ANK3_HUMAN	ANK3_HUMAN	P3304	EPVIRVQpPSPVPPG	ND
0.6855	5.84629	ANK2_HUMAN	ANK2_HUMAN	P2691	EPVIRVQpPSPLPSS	2.03397	D07
0.6902	5.81818	LASP1_HUMAN	LASP1_HUMAN	P174	SAPVYQQpQQQPVAQ	1.39413	C06
0.6994	5.76316	ES8L2_HUMAN	ES8L2_HUMAN	P608	ISNIRAQpQRHFRVE	2.7652	F07
0.7038	5.73684	SLAI1_HUMAN	SLAI1_HUMAN	P473	FPVSIRQpLKATAYV	2.61621	I10
0.7067	5.7195	K0284_HUMAN	C170B_HUMAN	P850	RMVIQLRpGRSPEPD	2.49288	F01
0.7108	5.69498	WAC_HUMAN	WAC_HUMAN	P478	TPPVSSQpKVSTPVV	2.0762	C08
0.712	5.6878	PLAC8_HUMAN	PLAC8_HUMAN	P13	PVVVVTQpGVGPGPA	2.26984	I05
0.7168	5.65909	F90AE_HUMAN	F90AE_HUMAN	P269	RPAVTSQpCPPAATH	ND
0.7168	5.65909	F90AI_HUMAN	F90AI_HUMAN	P269	RPAVTSQpCPPAATH	ND
0.7168	5.65909	F90A5_HUMAN	F90A5_HUMAN	P269	RPAVTSQpCPPAATH	ND
0.7168	5.65909	F90AA_HUMAN	F90AA_HUMAN	P269	RPAVTSQpCPPAATH	ND
0.7168	5.65909	F90A1_HUMAN	F90A1_HUMAN	P269	RPAVTSQpCPPAATH	ND
0.7168	5.65909	F90AG_HUMAN	F90AG_HUMAN	P269	RPAVTSQpCPPAATH	ND
0.7168	5.65909	F90A8_HUMAN	F90A8_HUMAN	P269	RPAVTSQpCPPAATH	ND
0.7168	5.65909	F90AJ_HUMAN	F90AJ_HUMAN	P269	RPAVTSQpCPPAATH	ND
0.7168	5.65909	F90A9_HUMAN	F90A9_HUMAN	P269	RPAVTSQpCPPAATH	ND
0.7168	5.65909	F90AD_HUMAN	F90AD_HUMAN	P269	RPAVTSQpCPPAATH	ND
0.7168	5.65909	F90A7_HUMAN	F90A7_HUMAN	P269	RPAVTSQpCPPAATH	ND
0.7182	5.65072	ESPN_HUMAN	ESPN_HUMAN	P548	EEVRARQpARAGCPR	1.82871	F08
0.7204	5.63756	PHIP_HUMAN	PHIP_HUMAN	P1521	DPVVTEQpSTSSAAK	2.22491	I01
0.74	5.52033	K2018_HUMAN	USF3_HUMAN	P347	TTTVCSQpPRTAGDS	ND
0.7415	5.51136	TDRD5_HUMAN	TDRD5_HUMAN	P242	AKPCFSQpTSNMEPP	ND
0.7422	5.50718	SPY4_HUMAN	SPY4_HUMAN	P133	PRAVRIQpKVVHCQP	2.57034	B09
0.7429	5.50299	PCLO_HUMAN	PCLO_HUMAN	P1260	TKTIKEQpQPPCTAK	ND
0.7483	5.47069	DCHS_HUMAN	DCHS_HUMAN	P483	SQHCTSQpSPRVGNL	ND
0.7501	5.45993	ZDHC8_HUMAN	ZDHC8_HUMAN	P450	GDHVALQpLRSEGGP	0.645217	K07
0.7511	5.45395	MIO_HUMAN	MIO_HUMAN	P776	KSKVTSCpGCRKPLP	ND
0.7532	5.44139	SPY4_HUMAN	SPY4_HUMAN	P140	PKVVHCQpLDLKGPA	2.04356	B10
0.7538	5.4378	SPY1_HUMAN	SPY1_HUMAN	P19	SLVVIQQpSLDSRQR	1.43177	B05
0.7553	5.42883	TAB3_HUMAN	TAB3_HUMAN	P418	SRGISSQpKPPFSVN	ND
0.7565	5.42165	TPX2_HUMAN	TPX2_HUMAN	P537	ARTVEICpFSFDSRD	ND
0.7573	5.41687	CLIP3_HUMAN	CLIP3_HUMAN	P509	HQVTMTQpKRTFTTV	2.65769	A04
0.7655	5.36782	MK10_HUMAN	MK10_HUMAN	P414	NGVVKGQpSPSGAAV	1.7793	A10
0.7664	5.36244	MRVI1_HUMAN	MRVI1_HUMAN	P418	DFQIQVQpVRMQKLT	1.52163	H01
0.7668	5.36005	CS035_HUMAN	CS035_HUMAN	P85	PSSIQVQpPRRPFLG	2.46553	F04
0.7712	5.33373	GAK10_HUMAN	GAK10_HUMAN	P195	QVLVRLQpQKQVKEN	ND
0.7756	5.30742	MAP6_HUMAN	MAP6_HUMAN	P71	AVAIETQpAQGELDA	0.870445	A05
0.7756	5.30742	MAP6_HUMAN	MAP6_HUMAN	P194	SAPILGApKRRPQSQ	ND
0.7815	5.27213	CCD48_HUMAN	EFCC1_HUMAN	P179	TQIRLRRpRRRRRPP	2.09587	F05
0.7832	5.26196	PAIRB_HUMAN	PAIRB_HUMAN	P128	GKIIDRRpERRPPRE	2.43963	H09
0.7838	5.25837	KALRN_HUMAN	KALRN_HUMAN	P2254	TAVMRSQpARLPQAS	2.45304	G04
0.7845	5.25419	AFAD_HUMAN	AFAD_HUMAN	P1359	TPVAVSQpIRTDLPP	1.11088	E04
0.7846	5.25359	REL_HUMAN	REL_HUMAN	P377	DAVVREMpTGVSSQA	ND
0.79	5.22129	PABP1_HUMAN	PABP1_HUMAN	P451	PHPFQNMpGAIRPAA	ND
0.7945	5.19438	MA7D2_HUMAN	MA7D2_HUMAN	P204	DRVFHVCpRLAPLGP	ND
0.7972	5.17823	NEK7_HUMAN	NEK7_HUMAN	P18	PPVPQFQpQKALRPD	1.25651	H04
0.8004	5.15909	NEK4_HUMAN	NEK4_HUMAN	P310	HEVIHPQpLSSEGSQ	0.401329	H02
0.8027	5.14533	PAIRB_HUMAN	PAIRB_HUMAN	P161	DRPIIDRpIRGRGGL	ND
0.8111	5.0951	MA7D2_HUMAN	MA7D2_HUMAN	P38	GAVRTSQpNYRPQGM	2.60519	G06
0.821	5.03589	TANC2_HUMAN	TANC2_HUMAN	P1618	QIVRSNQpSPAVHSS	ND
0.8218	5.0311	SLAI2_HUMAN	SLAI2_HUMAN	P449	GGIPRMQpQASAIPS	1.16537	J02
0.8238	5.01914	HCFC1_HUMAN	HCFC1_HUMAN	P819	AKIITAVpKIATGHG	ND
0.8238	5.01914	SRBP2_HUMAN	SRBP2_HUMAN	P168	QTRIIQQpLIYQNAA	ND
0.8254	5.00957	PHIP_HUMAN	PHIP_HUMAN	P865	DAGINLQpPKKVPKN	1.28774	I02
0.8293	4.98624	EPHA8_HUMAN	EPHA8_HUMAN	P912	TATVSRCpPPAFVRS	ND
0.83	4.98206	ESPN_HUMAN	ESPN_HUMAN	P365	NTTVSVQpLNFDLSS	ND
0.8338	4.95933	F135B_HUMAN	F135B_HUMAN	P480	DEEVIRCpEPGENVA	ND
0.8361	4.94557	SYN1_HUMAN	SYN1_HUMAN	P621	GPPTTQQpRPSGPGP	ND
0.8421	4.90969	SPY2_HUMAN	SPY2_HUMAN	P91	GLPEHRQpPRLQHSQ	ND
0.8428	4.9055	SPRE1_HUMAN	SPRE1_HUMAN	P167	ETVVTSEpYRSSNIR	2.05692	B02
0.8437	4.90012	SPAT7_HUMAN	SPAT7_HUMAN	P172	SKVITNGpEKNSSSS	1.42619	J04
0.847	4.88038	RN220_HUMAN	RN220_HUMAN	P45	ASIPCQQpRPFGVPV	2.27623	I09
0.8482	4.87321	MICA3_HUMAN	MICA3_HUMAN	P1577	ALEGTLQpQKRGLPL	ND
0.8515	4.85347	RAB3I_HUMAN	RAB3I_HUMAN	P88	TQPVYSSpRRLNCAE	ND
0.8516	4.85287	K0240_HUMAN	GSC1L_HUMAN	P390	GSIVIHSpMGQPHAP	ND
0.8539	4.83911	SPRE1_HUMAN	SPRE1_HUMAN	P315	SVVFKTQpSSLKIKK	2.07746	B03
0.8648	4.77392	EME1_HUMAN	EME1_HUMAN	P79	ETVTQTQpVRLLSSE	1.99178	F06
0.8651	4.77213	SEPT8_HUMAN	SEPT8_HUMAN	P420	LHATSQQpLRKDKDK	2.23637	D08
0.8662	4.76555	NFIA_HUMAN	NFIA_HUMAN	P357	HRPVITGpRASPHAT	2.22758	H06
0.8698	4.74402	TAF4B_HUMAN	TAF4B_HUMAN	P452	VTTVSLQpEKPVVSG	ND
0.8812	4.67584	PCLO_HUMAN	PCLO_HUMAN	P3894	MMVIQQKpRQTTLYL	1.72071	H10
0.8823	4.66926	NMNA2_HUMAN	NMNA2_HUMAN	P129	MTPVIGQpQNETPQP	0	B01
0.8843	4.6573	ARFG3_HUMAN	ARFG3_HUMAN	P337	ESPIMAKpRKKYNDD	1.64961	C02
0.8922	4.61005	MK09_HUMAN	MK09_HUMAN	P376	NGVVKDQpSDAAVSS	0.862289	A09
0.8923	4.60945	TAF4B_HUMAN	TAF4B_HUMAN	P193	TTVVTTVpKPSSVQS	1.72637	J10
0.8958	4.58852	PCLO_HUMAN	PCLO_HUMAN	P309	SKPPIQQpTPGKPPA	ND
0.8959	4.58792	TACC2_HUMAN	TACC2_HUMAN	P1297	SLAPLLQpGAAGGEI	ND
0.8985	4.57237	PCLO_HUMAN	PCLO_HUMAN	P480	TKPPSQQpGSAKPSA	ND
0.903	4.54545	HCFC1_HUMAN	HCFC1_HUMAN	P773	TTIIKTIpMSAIITQ	ND
0.9057	4.52931	MAP6_HUMAN	MAP6_HUMAN	P734	QGPTVLQpPKNQGRI	ND
0.9087	4.51136	APC_HUMAN	APC_HUMAN	P2048	ECISSAMpKKKKPSR	ND
0.9123	4.48983	AFAD_HUMAN	AFAD_HUMAN	P1483	TVIRELQpQQQPRTI	0.648596	E05
0.9127	4.48744	AAK1_HUMAN	AAK1_HUMAN	P349	AAAKKTQpKARLTDP	ND
0.9144	4.47727	PCLO_HUMAN	PCLO_HUMAN	P450	AKPPSQQpGSTKPPP	ND
0.9154	4.47129	TAF4B_HUMAN	TAF4B_HUMAN	P511	VQIKLAQpGPVLSQP	ND
0.9193	4.44797	TAF4B_HUMAN	TAF4B_HUMAN	P212	TSVVTVTpGKPLNTV	ND
0.9202	4.44258	PCLO_HUMAN	PCLO_HUMAN	P386	EKPSSEQpGPKALAQ	ND
0.921	4.4378	EVL_HUMAN	EVL_HUMAN	P360	KSPLQSQpHSRMKPA	1.87507	C05
0.9228	4.42703	TAF4B_HUMAN	TAF4B_HUMAN	P61	VEPTASQpLRSPVGT	ND
0.9228	4.42703	TAB3_HUMAN	TAB3_HUMAN	P490	IQPISVIpGSGGEKG	ND
0.9262	4.4067	TAB2_HUMAN	TAB2_HUMAN	P260	PGPWTTCpASNPLSH	ND
0.9266	4.40431	HTR5A_HUMAN	HTR5A_HUMAN	P249	KAVISKHpGTAASRQ	ND
0.9285	4.39294	CI079_HUMAN	S31E1_HUMAN	P413	FWNVSTQpQQLPRPQ	ND
0.9287	4.39175	F186A_HUMAN	F186A_HUMAN	P1786	EMGILSEpGKLGAPQ	ND
0.9289	4.39055	WASF2_HUMAN	WASF2_HUMAN	P386	PPPPLSQpTGGAPPP	0.705324	C10
0.9295	4.38696	TAB2_HUMAN	TAB2_HUMAN	P208	PPPVLNSpQGNSIYI	ND
0.9365	4.3451	ATF2_HUMAN	ATF2_HUMAN	P202	STVITQApSSNRPIV	2.43799	C03
0.9368	4.3433	PCLO_HUMAN	PCLO_HUMAN	P244	KSISSQQpEKIKSQP	ND
0.9388	4.33134	K2018_HUMAN	USF3_HUMAN	P519	QPQVKSQpPKNILPL	ND
0.9427	4.30801	ES8L2_HUMAN	ES8L2_HUMAN	P619	FRVERSQpVSQPLTY	ND
0.9432	4.30502	ARFG3_HUMAN	ARFG3_HUMAN	P218	SSIIKKKpNQAKKGL	1.53496	C01
0.944	4.30024	HGS_HUMAN	HGS_HUMAN	P583	AGGVLYQpSGPASFP	ND
0.9447	4.29605	PCLO_HUMAN	PCLO_HUMAN	P2536	SQAITSWpLGSPSKD	ND
0.945	4.29426	HGS_HUMAN	HGS_HUMAN	P612	HGVYMSQpAPAAGPY	ND
0.9454	4.29187	YTHD3_HUMAN	YTHD3_HUMAN	P345	AQPHQVQpQQQQLQN	ND
0.9492	4.26914	ATX2_HUMAN	ATX2_HUMAN	P1004	YRAVPNMpQQRQDQH	ND
0.9497	4.26615	ATX2_HUMAN	ATX2_HUMAN	P710	SGPVLASpQAGIIPT	ND
0.9506	4.26077	2A5E_HUMAN	2A5E_HUMAN	P47	GKPIELTpLPLLKDV	ND
0.9508	4.25957	IGDC4_HUMAN	IGDC4_HUMAN	P1066	RKISWAQpSGLSWAG	ND
0.9519	4.25299	TACC2_HUMAN	TACC2_HUMAN	P2563	ESPVKSSpVRMSESP	ND
0.9534	4.24402	TAF4B_HUMAN	TAF4B_HUMAN	P535	KQLVVQQpSGGNEKQ	ND
0.9562	4.22727	GAK3_HUMAN	GAK19_HUMAN	P288	QFPVTLEpMPPGEGA	ND
0.9562	4.22727	GAK2_HUMAN	GAK6_HUMAN	P288	QFPVTLEpMPPGEGA	ND
0.9562	4.22727	GAK11_HUMAN	GAK24_HUMAN	P288	QFPVTLEpMPPGEGA	ND
0.9562	4.22727	GAK6_HUMAN	GAK8_HUMAN	P288	QFPVTLEpMPPGEGA	ND
0.9562	4.22727	GAK12_HUMAN	GAK7_HUMAN	P288	QFPVTLEpMPPGEGA	ND
0.9562	4.22727	GAK4_HUMAN	GAK9_HUMAN	P288	QFPVTLEpMPPGEGA	ND
0.9562	4.22727	GAK10_HUMAN	GAK10_HUMAN	P288	QFPVTLEpMPPGEGA	ND
0.9563	4.22667	PCLO_HUMAN	PCLO_HUMAN	P251	PEKIKSQpPGTGKPI	ND
0.9564	4.22608	SKT_HUMAN	SKT_HUMAN	P501	GPPHTMQpDRASPSR	ND
0.9565	4.22548	APC_HUMAN	APC_HUMAN	P1923	QPINRGQpKPILQKQ	ND
0.9572	4.22129	PKN3_HUMAN	PKN3_HUMAN	P95	AEPVASGpRPWAEQL	ND
0.9574	4.2201	TAB3_HUMAN	TAB3_HUMAN	P301	SPPPSQCpSPFSSPQ	ND
0.9575	4.2195	ATF6A_HUMAN	ATF6A_HUMAN	P213	QTVPTLMpLAKQQPI	ND
0.961	4.19856	SRBP2_HUMAN	SRBP2_HUMAN	P317	KVPIKQVpGGVKQLE	ND
0.9635	4.18361	ARHGJ_HUMAN	ARHGJ_HUMAN	P11	GPPATLQpHLTGPPG	ND
0.965	4.17464	RHG21_HUMAN	RHG21_HUMAN	P1360	ESTVDSQpVPNIDHL	0	D04
0.9665	4.16567	PCLO_HUMAN	PCLO_HUMAN	P656	PPPLVKQpTLHGSPS	ND
0.9674	4.16029	SHRM1_HUMAN	SHRM1_HUMAN	P329	IPIVQAVpQGAETPR	ND
0.9691	4.15012	SRBP2_HUMAN	SRBP2_HUMAN	P133	RATPILQpRPQPQPQ	ND
0.971	4.13876	ESPN_HUMAN	ESPN_HUMAN	P514	PRAFSKQpSTGDYYR	ND
0.9712	4.13756	AAK1_HUMAN	AAK1_HUMAN	P485	PPPAQQQpAGTFYQQ	ND
0.9715	4.13577	SPY3_HUMAN	SPY3_HUMAN	P74	SQCHQLQpLPQHLSQ	ND
0.9728	4.12799	F123A_HUMAN	AMER2_HUMAN	P595	SPGTITCpLRTPGSL	ND
0.9731	4.1262	HCFC1_HUMAN	HCFC1_HUMAN	P1574	VATVVVQpPPPTQSE	ND
0.9747	4.11663	VP13B_HUMAN	VP13B_HUMAN	P989	VAVPLVMpVCRRKED	ND
0.9768	4.10407	ATF6A_HUMAN	ATF6A_HUMAN	P209	TIIIQTVpTLMPLAK	ND
0.981	4.07895	ALPK1_HUMAN	ALPK1_HUMAN	P665	LEPSQNQpQQQMPLT	ND
0.982	4.07297	AFAD_HUMAN	AFAD_HUMAN	P1000	ENTELAQpLRKEPEI	ND
0.984	4.061	MDM1_HUMAN	MDM1_HUMAN	P544	GGAVLVSpSKMKPPA	ND
0.9843	4.05921	ANK3_HUMAN	ANK3_HUMAN	P2948	PGGLLDQpSRRSESS	ND
0.9847	4.05682	TACC2_HUMAN	TACC2_HUMAN	P24	QTPRSAQpPGNSQNI	ND
0.9881	4.03648	TAB2_HUMAN	TAB2_HUMAN	P405	EQVMRNQpTLFISTN	ND
0.9881	4.03648	TAB2_HUMAN	TAB2_HUMAN	P405	EQVMRNQpTLFISTN	ND
0.9883	4.03529	SPAT7_HUMAN	SPAT7_HUMAN	P221	QLVISKApSGDLLDK	ND
0.9893	4.02931	RFIP1_HUMAN	RFIP1_HUMAN	P329	NHVYLEQpEAKGEIK	ND
0.9902	4.02392	SCAP_HUMAN	SCAP_HUMAN	P890	AQPRSSQpTQPEPRH	ND
0.9932	4.00598	NEO1_HUMAN	NEO1_HUMAN	P1254	QPVISAHpIHSLDNP	ND
0.997	3.98325	SH3R3_HUMAN	SH3R3_HUMAN	P527	VTPVSRVpAGGAGPP	ND
0.9984	3.97488	F186A_HUMAN	F186A_HUMAN	P1050	KEPISITpPPSLQYS	ND
1.0011	3.95873	TUTLA_HUMAN	TUTLA_HUMAN	P1169	RLPAYRQpVPHPEQA	ND
1.0035	3.94438	ANK3_HUMAN	ANK3_HUMAN	P1011	GMRIIIPpRKCTAPT	ND
1.0045	3.9384	KIF12_HUMAN	KIF12_HUMAN	P501	LPPLYSCpCCHICPL	ND
1.0055	3.93242	NFAC3_HUMAN	NFAC3_HUMAN	P917	LQPITYGpSHSGSAT	ND
1.0068	3.92464	TACC2_HUMAN	TACC2_HUMAN	P1985	EPEVSTQpPPEEPGC	ND
1.0071	3.92285	HCFC1_HUMAN	HCFC1_HUMAN	P990	ASPTTEQpTATVTIA	ND
1.0075	3.92045	K0284_HUMAN	C170B_HUMAN	P978	PSPTTPQpLRAQKEM	ND
1.0082	3.91627	ARHGH_HUMAN	ARHGH_HUMAN	P54	TTAARGQpSRRVSKL	ND
1.0107	3.90132	F90AK_HUMAN	F90AK_HUMAN	P363	VPSVERQpPHRRPCL	ND
1.0112	3.89833	MDM1_HUMAN	MDM1_HUMAN	P289	ELKDLHQpKRKLTPW	ND
1.0125	3.89055	ETV6_HUMAN	ETV6_HUMAN	P162	DNCVQRTpRPSVDNV	ND
1.0139	3.88218	AF10_HUMAN	AF10_HUMAN	P717	LQIRYDQpGNSSLEN	ND
1.015	3.8756	RRP5_HUMAN	RRP5_HUMAN	P132	EQVTQEQpLKDLLHL	ND
1.0181	3.85706	TANC2_HUMAN	TANC2_HUMAN	P264	SIPLYLMpRPNSVAA	ND
1.0218	3.83493	AB1IP_HUMAN	AB1IP_HUMAN	P465	PKTGTTQpNGQIPQA	ND
1.0225	3.83074	K2018_HUMAN	USF3_HUMAN	P2042	GSIVRFMpDSPQVPN	ND
1.0235	3.82476	F186A_HUMAN	F186A_HUMAN	P1281	ALGITLTpKQAQELG	ND
1.0248	3.81699	HECW1_HUMAN	HECW1_HUMAN	P815	SQPVSQLpSLRPEHH	ND
1.0254	3.8134	K2018_HUMAN	USF3_HUMAN	P1801	YPPVQSIpTGNGIPS	ND
1.0257	3.8116	PCLO_HUMAN	PCLO_HUMAN	P425	PKPLAQQpGLQSPAK	ND
1.0259	3.81041	CI172_HUMAN	CI172_HUMAN	P593	DLVIDSRpTAGQASE	ND
1.0266	3.80622	HIPK2_HUMAN	HIPK2_HUMAN	P62	KNIPLSQpATTTVST	ND
1.027	3.80383	PCLO_HUMAN	PCLO_HUMAN	P3857	VSPYQTQpTFQAVAT	ND
1.03	3.78589	K1737_HUMAN	CIPC_HUMAN	P245	GSPQTLQpVSSSHVA	ND
1.0304	3.78349	CCD33_HUMAN	CCD33_HUMAN	P204	QPPVSDSpPRAGQPE	ND
1.0305	3.78289	TR13B_HUMAN	TR13B_HUMAN	P270	TRTTVLQpCPHIPDS	ND
1.0309	3.7805	PCLO_HUMAN	PCLO_HUMAN	P1065	LGDIRKMpPAPSGPK	ND
1.0314	3.77751	PCF11_HUMAN	PCF11_HUMAN	P1301	VSEVTAQpPPEEEED	ND
1.0316	3.77632	AF10_HUMAN	AF10_HUMAN	P1006	LTPVHRHpHFTQLPP	2.20853	E03
1.0331	3.76734	PCLO_HUMAN	PCLO_HUMAN	P2807	TKPVTVPpVGVTNGW	ND
1.0331	3.76734	PCLO_HUMAN	PCLO_HUMAN	P326	PGHEKSQpGPAKPPA	ND
1.0333	3.76615	HGS_HUMAN	HGS_HUMAN	P688	SLPAISQpPQSSTMG	ND
1.0341	3.76136	ADA10_HUMAN	ADA10_HUMAN	P732	PPQPIQQpQRQRPRE	ND
1.0355	3.75299	ATF2_HUMAN	ATF2_HUMAN	P212	NRPIVPVpGPFPLLL	ND
1.0391	3.73146	WAC_HUMAN	WAC_HUMAN	P489	TPVVKQGpVSQSATQ	1.14653	C09
1.0408	3.72129	PCLO_HUMAN	PCLO_HUMAN	P210	PEGIIKPpLQQQPPK	ND
1.0412	3.7189	HGS_HUMAN	HGS_HUMAN	P689	LPAISQPpQSSTMGY	ND
1.0418	3.71531	MDM1_HUMAN	MDM1_HUMAN	P50	QLGITKEpSFISKRR	ND
1.0419	3.71471	ANK2_HUMAN	ANK2_HUMAN	P2406	PQGVIRSpQGLELAL	ND
1.0419	3.71471	PCLO_HUMAN	PCLO_HUMAN	P490	AKPSAQQpSPAKPSA	ND
1.0432	3.70694	PDPK1_HUMAN	PDPK1_HUMAN	P24	SVVLCSCpSPSMVRT	ND
1.0432	3.70694	PDPK1_HUMAN	PDPK1_HUMAN	P24	SVVLCSCpSPSMVRT	ND
1.0458	3.69139	OPTN_HUMAN	OPTN_HUMAN	P199	VKEIKHSpGPTRTVS	ND
1.046	3.69019	K2018_HUMAN	USF3_HUMAN	P558	NVIILQPpSTTPCPT	ND
1.0468	3.68541	F186A_HUMAN	F186A_HUMAN	P1461	ELGITLTpQQAQELG	ND
1.0478	3.67943	FSCB_HUMAN	FSCB_HUMAN	P318	ENSVKVQpPPAEEAP	ND
1.0503	3.66447	ATF6A_HUMAN	ATF6A_HUMAN	P274	NHVVNVVpAPSANSP	ND
1.0514	3.65789	NEK4_HUMAN	NEK4_HUMAN	P388	GFVQENQpRYLDASN	1.15079	H03
1.0516	3.6567	F90A2_HUMAN	F90A2_HUMAN	P112	ERPRQQDpQRKALLH	ND
1.0516	3.6567	F90AG_HUMAN	F90AG_HUMAN	P112	ERPRQQDpQRKALLH	ND
1.0516	3.6567	F90A8_HUMAN	F90A8_HUMAN	P112	ERPRQQDpQRKALLH	ND
1.0516	3.6567	F90AJ_HUMAN	F90AJ_HUMAN	P112	ERPRQQDpQRKALLH	ND
1.0516	3.6567	F90AC_HUMAN	F90AC_HUMAN	P112	ERPRQQDpQRKALLH	ND
1.0516	3.6567	F90AO_HUMAN	F90AO_HUMAN	P112	ERPRQQDpQRKALLH	ND
1.0516	3.6567	F90A9_HUMAN	F90A9_HUMAN	P112	ERPRQQDpQRKALLH	ND
1.0516	3.6567	F90AK_HUMAN	F90AK_HUMAN	P112	ERPRQQDpQRKALLH	ND
1.0516	3.6567	F90AD_HUMAN	F90AD_HUMAN	P112	ERPRQQDpQRKALLH	ND
1.0516	3.6567	F90A7_HUMAN	F90A7_HUMAN	P112	ERPRQQDpQRNALLH	ND
1.0516	3.6567	F90AN_HUMAN	F90AN_HUMAN	P112	ERPRQQDpQRKALLH	ND
1.0516	3.6567	F90AE_HUMAN	F90AE_HUMAN	P112	ERPRQQDpQRKALLH	ND
1.0516	3.6567	F90AI_HUMAN	F90AI_HUMAN	P112	ERPRQQDpQRKALLH	ND
1.0516	3.6567	F90A5_HUMAN	F90A5_HUMAN	P112	ERPRQQDpQRKALLH	ND
1.0516	3.6567	F90AM_HUMAN	F90AM_HUMAN	P112	ERPRQQDpQRKALLH	ND
1.0516	3.6567	F90AA_HUMAN	F90AA_HUMAN	P112	ERPRQQDpQRKALLH	ND
1.0532	3.64713	AHNK2_HUMAN	AHNK2_HUMAN	P5146	GDVPVSQpCGEGIAP	ND
1.0535	3.64533	PHIP_HUMAN	PHIP_HUMAN	P1305	RKRKDHQpRRRLRNR	ND
1.0547	3.63816	IL16_HUMAN	IL16_HUMAN	P818	DPALSTQpAPASREH	ND
1.0552	3.63517	FSCB_HUMAN	FSCB_HUMAN	P295	ETHVQVQpSTEETPD	ND
1.0554	3.63397	TAF4B_HUMAN	TAF4B_HUMAN	P27	SGTVTMApAGALPVR	ND
1.056	3.63038	SPOC1_HUMAN	SPOC1_HUMAN	P538	AGCQVFQpSPSGGTA	ND
1.0593	3.61065	K2018_HUMAN	USF3_HUMAN	P513	MQPLIAQpQVKSQPP	ND
1.0605	3.60347	F186A_HUMAN	F186A_HUMAN	P1641	AQGITLTpQQAQALG	ND
1.0617	3.59629	MDM1_HUMAN	MDM1_HUMAN	P619	TLPVSKIpKYPTNPP	ND
1.0618	3.59569	ATX2_HUMAN	ATX2_HUMAN	P519	NSPRMGQpGSGSMPS	ND
1.0639	3.58313	F186A_HUMAN	F186A_HUMAN	P1341	TQEITLTpQQAQALG	ND
1.0639	3.58313	F186A_HUMAN	F186A_HUMAN	P1437	AQEITLTpQQAQALG	ND
1.0653	3.57476	PCLO_HUMAN	PCLO_HUMAN	P215	KPPLQQQpPKPIPKQ	ND
1.0654	3.57416	HCFC1_HUMAN	HCFC1_HUMAN	P449	QVGITLLpQAAPAPP	ND
1.0668	3.56579	TAB3_HUMAN	TAB3_HUMAN	P384	GTAINRSpSPISNQP	ND
1.0674	3.5622	SPRE2_HUMAN	SPRE2_HUMAN	P219	EEIVRINpREKIWMT	ND
1.0675	3.5616	SHRM1_HUMAN	SHRM1_HUMAN	P70	VRVVWGGpGPAPPDA	ND
1.0677	3.56041	TANC2_HUMAN	TANC2_HUMAN	P1443	GLPVIQSpPSSPPHR	ND
1.0678	3.55981	CK066_HUMAN	PPR32_HUMAN	P296	VSHQQFQpLHRMQQT	ND
1.0684	3.55622	NFAC3_HUMAN	NFAC3_HUMAN	P906	ADQITGQpSSQLQPI	ND
1.0689	3.55323	ATF2_HUMAN	ATF2_HUMAN	P159	PLAQTAQpTSAIVRP	ND
1.0698	3.54785	RIMS2_HUMAN	RIMS2_HUMAN	P1086	CEAADRQpYHRSRST	ND
1.0736	3.52512	KIAS1_HUMAN	KIAS1_HUMAN	P172	GPAGTRTpQRRCSSH	ND
1.0757	3.51256	TACC2_HUMAN	TACC2_HUMAN	P2437	TFRVKKSpKRSPLSD	ND
1.0759	3.51136	SEPT8_HUMAN	SEPT8_HUMAN	P438	SDIGAHQpGMSLSSS	0.866386	D09
1.0769	3.50538	PHIP_HUMAN	PHIP_HUMAN	P1639	SKLVKRGpGRKPKVE	ND
1.0779	3.4994	ALPK1_HUMAN	ALPK1_HUMAN	P686	TPGIFLApGAGLLEG	ND
1.0779	3.4994	F186A_HUMAN	F186A_HUMAN	P1125	ALEILFTpQQAQALG	ND
1.078	3.4988	K2018_HUMAN	USF3_HUMAN	P499	EQVVVTLpSCPSLPM	ND
1.0787	3.49462	TACC2_HUMAN	TACC2_HUMAN	P112	EHPSSSMpFAECPPE	ND
1.079	3.49282	AAK1_HUMAN	AAK1_HUMAN	P377	PKAGQTQpNPGILPI	ND
1.0791	3.49222	CIP4_HUMAN	CIP4_HUMAN	P313	GRPELRGpGRSRTKR	ND
1.0792	3.49163	IL16_HUMAN	IL16_HUMAN	P205	STAQLVQpSGGLQAS	ND
1.0799	3.48744	PCLO_HUMAN	PCLO_HUMAN	P319	GKPPAQQpGHEKSQP	ND
1.08	3.48684	PCLO_HUMAN	PCLO_HUMAN	P2336	SLDISAQpPPPPPPP	ND
1.0801	3.48624	TANC2_HUMAN	TANC2_HUMAN	P1444	LPVIQSPpSSPPHRD	ND
1.0804	3.48445	ANK2_HUMAN	ANK2_HUMAN	P2712	PEEVQFQpVVSKQYT	ND
1.0839	3.46352	HCFC1_HUMAN	HCFC1_HUMAN	P1575	ATVVVQPpPPTQSEV	ND
1.0872	3.44378	CI079_HUMAN	S31E1_HUMAN	P328	YSHGKSQpRHLPDHT	ND
1.0879	3.43959	F90AK_HUMAN	F90AK_HUMAN	P364	PSVERQPpHRRPCLP	ND
1.088	3.439	APC_HUMAN	APC_HUMAN	P2761	SSIVERTpFSSSSSS	ND
1.088	3.439	RHG21_HUMAN	RHG21_HUMAN	P1940	SSAANAQpHKLSETP	ND
1.0893	3.43122	PDE4D_HUMAN	PDE4D_HUMAN	P46	HQYPLRQpQFRLLHP	3	C07
1.09	3.42703	MDM1_HUMAN	MDM1_HUMAN	P457	SEDVQKQpGEKEEED	ND
1.0911	3.42045	RHG21_HUMAN	RHG21_HUMAN	P332	TTHLIHQpAGSRSLE	ND
1.0912	3.41986	CSF3R_HUMAN	CSF3R_HUMAN	P775	LRCDSTQpLLAGLTP	ND
1.0927	3.41089	STX16_HUMAN	STX16_HUMAN	P36	SSHITSSpLHSRSIA	ND
1.093	3.40909	DDX6L_HUMAN	DDX6L_HUMAN	P1169	KRITKKNpKKAEKLE	ND
1.093	3.40909	MRVI1_HUMAN	MRVI1_HUMAN	P361	PPTVSRPpLLRGLSW	ND
1.0932	3.40789	K2018_HUMAN	USF3_HUMAN	P445	LAGNTIQpLSQTPSS	ND
1.0937	3.4049	F186A_HUMAN	F186A_HUMAN	P1257	ALGITLTpKQVQELG	ND
1.0938	3.40431	MAP6_HUMAN	MAP6_HUMAN	P525	ESPVISApVKDQGPS	ND
1.0938	3.40431	ARHGJ_HUMAN	ARHGJ_HUMAN	P162	AHAVFLEpGQVVQEQ	ND
1.0945	3.40012	PTPRR_HUMAN	PTPRR_HUMAN	P323	TTATSVCpSPFKMKP	ND
1.0951	3.39653	K2018_HUMAN	USF3_HUMAN	P304	TPCVTNIpHSSSATA	ND
1.0981	3.37859	TANC2_HUMAN	TANC2_HUMAN	P298	LRTSLRMpRQSMGGA	ND
1.0984	3.37679	IL16_HUMAN	IL16_HUMAN	P166	AAPTDRQpYSLCSNR	ND
1.0986	3.3756	BACH2_HUMAN	BACH2_HUMAN	P772	NVPCCLEpGAAPPGP	ND
1.0988	3.3744	UBP10_HUMAN	UBP10_HUMAN	P559	KLTISNGpKNHSVNE	ND
1.0991	3.37261	RIMS2_HUMAN	RIMS2_HUMAN	P948	PHPSPYMpRRQLHGE	ND
1.1012	3.36005	ARFG3_HUMAN	ARFG3_HUMAN	P469	FEEPRKQpAGNYSLS	ND
1.1017	3.35706	PABP1_HUMAN	PABP1_HUMAN	P535	PQVTMQQpAVHVQGQ	0.638377	H08
1.1017	3.35706	TAB3_HUMAN	TAB3_HUMAN	P323	LGHIFMPpSPSTTPP	ND
1.102	3.35526	SHRM1_HUMAN	SHRM1_HUMAN	P445	EYPLHECpGTAGADD	ND
1.1022	3.35407	TAB2_HUMAN	TAB2_HUMAN	P295	SSPTTSQpPTIHSSG	ND
1.1022	3.35407	CSKI1_HUMAN	CSKI1_HUMAN	P1152	SDTVKRRpKAKEREA	ND
1.1022	3.35407	TAB2_HUMAN	TAB2_HUMAN	P295	SSPTTSQpPTIHSSG	ND
1.1025	3.35227	SRBP2_HUMAN	SRBP2_HUMAN	P303	GTILTTMpVMMGQEK	ND
1.1035	3.34629	CI079_HUMAN	S31E1_HUMAN	P176	VPAKAHQpHGKCMQD	ND
1.1042	3.34211	PCLO_HUMAN	PCLO_HUMAN	P460	TKPPPQQpGPAKPSP	ND
1.1048	3.33852	SLAI2_HUMAN	SLAI2_HUMAN	P557	PRSKLAQpVRRSLPA	2.36879	J03
1.1055	3.33433	K2018_HUMAN	USF3_HUMAN	P982	EVEIIAEpCRVEQDS	ND
1.106	3.33134	TAB2_HUMAN	TAB2_HUMAN	P321	IQNISTGpRKNQIEI	ND
1.1069	3.32596	FSCB_HUMAN	FSCB_HUMAN	P335	EFPAEIQpPSAEESP	ND
1.1074	3.32297	SYPH_HUMAN	SYPH_HUMAN	P244	PGAPEKQpAPGDAYG	ND
1.1077	3.32117	SAV1_HUMAN	SAV1_HUMAN	P82	RTPIQRTpHEIMRRE	ND
1.1083	3.31758	T200B_HUMAN	T200B_HUMAN	P16	CGEVRRSpEGRVSRL	ND
1.1084	3.31699	VP37C_HUMAN	VP37C_HUMAN	P267	WSPQRSMpPRPGYPG	ND
1.1099	3.30801	SRBP1_HUMAN	SRBP1_HUMAN	P184	PPGNTQQpLPGLPLA	ND
1.1113	3.29964	PDE4D_HUMAN	PDE4D_HUMAN	P261	RSPMCNQpSINKATI	ND
1.1118	3.29665	PCLO_HUMAN	PCLO_HUMAN	P405	GKTPAQQpGPAKPPT	ND
1.1123	3.29366	F186A_HUMAN	F186A_HUMAN	P1629	ALGISLTpQQAQAQG	ND
1.1127	3.29127	K0284_HUMAN	C170B_HUMAN	P1299	SRARSRApGPRDTDD	ND
1.113	3.28947	TACC2_HUMAN	TACC2_HUMAN	P208	SPVPLREpMKAPLCG	ND
1.113	3.28947	TACC2_HUMAN	TACC2_HUMAN	P281	MAPIPQDpAPRASDR	ND
1.1146	3.2799	MAP6_HUMAN	MAP6_HUMAN	P613	QGPIVPApVKGEGPI	ND
1.1159	3.27213	TAF4B_HUMAN	TAF4B_HUMAN	P49	LGAVTKApVSVCVEP	ND
1.1161	3.27093	SLAI2_HUMAN	SLAI2_HUMAN	P367	NSPRSRSpARGIEYS	ND
1.1165	3.26854	F186A_HUMAN	F186A_HUMAN	P1089	EVGITLTpQQAQAQG	ND
1.1173	3.26376	TPX2_HUMAN	TPX2_HUMAN	P246	ALAGIGQpVKKSVSQ	ND
1.1175	3.26256	SKT_HUMAN	SKT_HUMAN	P1008	SIPNLEMpPATGPLP	ND
1.1177	3.26136	MAP6_HUMAN	MAP6_HUMAN	P735	GPTVLQPpKNQGRIV	ND
1.1182	3.25837	CSKI1_HUMAN	CSKI1_HUMAN	P448	AGVARSQpPVAHAGQ	ND
1.1183	3.25778	FSCB_HUMAN	FSCB_HUMAN	P271	KFPAKIQpPLVEEAT	ND
1.1185	3.25658	SYNJ2_HUMAN	SYNJ2_HUMAN	P1334	PLVPKVPpRRKKSAP	ND
1.1209	3.24222	SPY1_HUMAN	SPY1_HUMAN	P35	DYEREIQpTAILSLD	ND
1.1214	3.23923	F90AN_HUMAN	F90AN_HUMAN	P333	GAPENLQpPPAATEL	ND
1.1214	3.23923	F90AE_HUMAN	F90AE_HUMAN	P333	GAPENLQpPPAATEL	ND
1.1214	3.23923	F90AI_HUMAN	F90AI_HUMAN	P333	GAPGNLQpPPAATEL	ND
1.1214	3.23923	F90A5_HUMAN	F90A5_HUMAN	P333	GAPENLQpPPAATEL	ND
1.1214	3.23923	F90AM_HUMAN	F90AM_HUMAN	P333	GAPENLQpPPAATEL	ND
1.1214	3.23923	F90AA_HUMAN	F90AA_HUMAN	P333	GAPENLQpPPAATEL	ND
1.1214	3.23923	F90A1_HUMAN	F90A1_HUMAN	P333	GAPENLQpPPAATEL	ND
1.1214	3.23923	F90AG_HUMAN	F90AG_HUMAN	P333	GAPENLQpPPAATEL	ND
1.1214	3.23923	F90A8_HUMAN	F90A8_HUMAN	P333	GAPENLQpPPAATEL	ND
1.1214	3.23923	F90AJ_HUMAN	F90AJ_HUMAN	P333	GAPENLQpPPAATEL	ND
1.1214	3.23923	F90AC_HUMAN	F90AC_HUMAN	P333	GAPENLQpPPAATEL	ND
1.1214	3.23923	F90AO_HUMAN	F90AO_HUMAN	P333	GAPENLQpPPAATEL	ND
1.1214	3.23923	F90A9_HUMAN	F90A9_HUMAN	P333	GAPENLQpPPAATEL	ND
1.1214	3.23923	F90AK_HUMAN	F90AK_HUMAN	P333	GAPENLQpPPAATEL	ND
1.1214	3.23923	F90AD_HUMAN	F90AD_HUMAN	P333	GAPENLQpPPAATEL	ND
1.1214	3.23923	F90A7_HUMAN	F90A7_HUMAN	P333	RAPENLQpPPAATEL	ND
1.1223	3.23385	F135B_HUMAN	F135B_HUMAN	P185	PLISFTRpGRGSWLG	ND
1.1228	3.23086	PCLO_HUMAN	PCLO_HUMAN	P525	VSPSAKQpPSQGLPK	ND
1.1232	3.22847	RFIP1_HUMAN	RFIP1_HUMAN	P1008	LGLVVPCpERGKGPS	ND
1.1232	3.22847	HCFC1_HUMAN	HCFC1_HUMAN	P571	APTVLSVpAGTTIVK	ND
1.1234	3.22727	APC_HUMAN	APC_HUMAN	P1091	DKHLKFQpHFGQQEC	ND
1.1235	3.22667	APC_HUMAN	APC_HUMAN	P1432	DSPGQTMpPSRSKTP	ND
1.1235	3.22667	APC2_HUMAN	APCL_HUMAN	P1207	DSPGQTMpPSRSKTP	ND
1.1246	3.2201	PABP1_HUMAN	PABP1_HUMAN	P509	TPAVRTVpQYKYAAG	2.47817	H07
1.1248	3.2189	K2018_HUMAN	USF3_HUMAN	P538	QVIQMAQpVGSAVNS	ND
1.126	3.21172	UBP10_HUMAN	UBP10_HUMAN	P391	LVPVSEDpVAIKIAE	ND
1.1261	3.21112	ATX2_HUMAN	ATX2_HUMAN	P1085	APPTHAQpGLVSSSA	ND
1.1261	3.21112	YTHD3_HUMAN	YTHD3_HUMAN	P245	WAAIARKpAKPQPKL	ND
1.1278	3.20096	EME1_HUMAN	EME1_HUMAN	P38	SSTKRRQpEREEKIV	ND
1.1278	3.20096	AF10_HUMAN	AF10_HUMAN	P805	FPTITANpSPSHQIH	ND
1.1281	3.19916	PDE4D_HUMAN	PDE4D_HUMAN	P67	PPPPSPQpQPQCPLQ	ND
1.1284	3.19737	APC_HUMAN	APC_HUMAN	P1626	PSQNRLQpQKHVSFT	ND
1.13	3.1878	KCMA1_HUMAN	KCMA1_HUMAN	P766	EQPSTLSpKKKQRNG	ND
1.1312	3.18062	RHG21_HUMAN	RHG21_HUMAN	P543	RRGICERpRQQEIHK	ND
1.1313	3.18002	ANR56_HUMAN	SWAHB_HUMAN	P532	RPPRSRKpSKAGTAP	ND
1.1314	3.17943	AKP13_HUMAN	AKP13_HUMAN	P721	AHTVTSDpVRDTQER	ND
1.1322	3.17464	SLAI1_HUMAN	SLAI1_HUMAN	P392	AQTPDQQpNRTNGDK	ND
1.1322	3.17464	SLAI2_HUMAN	SLAI2_HUMAN	P388	MISRLQQpRLSLQGH	ND
1.1328	3.17105	NEO1_HUMAN	NEO1_HUMAN	P1245	MMPFDSQpPQPVISA	ND
1.1342	3.16268	TAB2_HUMAN	TAB2_HUMAN	P332	QIEIKLEpPQRNNSS	ND
1.1352	3.1567	HD_HUMAN	HD_HUMAN	P1180	TNPPSLSpIRRKGKE	ND
1.1354	3.1555	K0284_HUMAN	C170B_HUMAN	P1534	SLASSAQpGLGKGRV	ND
1.1356	3.15431	CI079_HUMAN	S31E1_HUMAN	P274	QCGSTTCpVPQSSPL	ND
1.1356	3.15431	PCLO_HUMAN	PCLO_HUMAN	P346	TKPLAQQpGTVKPPV	ND
1.1358	3.15311	PCLO_HUMAN	PCLO_HUMAN	P3873	SFTPQVQpTPTPQPS	ND
1.1362	3.15072	K2018_HUMAN	USF3_HUMAN	P1993	SGSKIRQpERNRSGN	ND
1.1371	3.14533	CI079_HUMAN	S31E1_HUMAN	P934	QEGVQRPpRGSQSAD	ND
1.1374	3.14354	MRVI1_HUMAN	MRVI1_HUMAN	P665	LTLGKNMpRRRVSVA	ND
1.1376	3.14234	HCFC1_HUMAN	HCFC1_HUMAN	P691	MSVVQTKpVQTSAVT	ND
1.1383	3.13816	PTN14_HUMAN	PTN14_HUMAN	P488	EDLVYSQpEMRERHP	ND
1.1392	3.13278	K0240_HUMAN	GSC1L_HUMAN	P574	TGDQLTQpNRTPVPV	ND
1.1396	3.13038	PCLO_HUMAN	PCLO_HUMAN	P3062	ADAVTSLpAMHHSQP	ND
1.1401	3.12739	HD_HUMAN	HD_HUMAN	P84	GPAVAEEpLHRPKKE	ND
1.1404	3.1256	DACT2_HUMAN	DACT2_HUMAN	P739	EAPVSSGpLLSPVPK	ND
1.1406	3.1244	TDRD5_HUMAN	TDRD5_HUMAN	P391	AKACVSSpPRNSLST	ND
1.1407	3.1238	NBEL1_HUMAN	NBEL1_HUMAN	P1840	LGIQHSQpSSDTLLL	ND
1.1411	3.12141	AHNK2_HUMAN	AHNK2_HUMAN	P5301	TSEVRIHpSKGPLPF	ND
1.1417	3.11782	HCFC1_HUMAN	HCFC1_HUMAN	P1281	ALEALLCpSATVTQV	ND
1.1418	3.11722	SRBP1_HUMAN	SRBP1_HUMAN	P220	LLTVTAApTAAPVTT	ND
1.1423	3.11423	TPX2_HUMAN	TPX2_HUMAN	P200	RHTVPCMpPAKQKFL	ND
1.1427	3.11184	F186A_HUMAN	F186A_HUMAN	P1486	LGIPLIPpQAQELGI	ND
1.1427	3.11184	F186A_HUMAN	F186A_HUMAN	P1510	LGILLIPpQAQELGI	ND
1.1427	3.11184	F186A_HUMAN	F186A_HUMAN	P1534	LGIPLIPpQAQELGI	ND
1.1427	3.11184	F186A_HUMAN	F186A_HUMAN	P1558	LGIPLIPpQAQELEI	ND
1.1427	3.11184	TAB2_HUMAN	TAB2_HUMAN	P273	SHTSSQQpNQQGHQT	ND
1.143	3.11005	BAI3_HUMAN	AGRB3_HUMAN	P1259	QPTGLHMpMSMNELS	ND
1.1438	3.10526	HTR5A_HUMAN	HTR5A_HUMAN	P1415	RHKNHRQpLKTTTCL	ND
1.1439	3.10467	SYN2_HUMAN	SYN2_HUMAN	P479	LPPRRLPpGPSLPPS	ND
1.145	3.09809	K0284_HUMAN	C170B_HUMAN	P890	PPHISSHpLLQDLAA	ND
1.145	3.09809	K0284_HUMAN	C170B_HUMAN	P890	PPHISSHpLLQDLAA	ND
1.1455	3.0951	K2018_HUMAN	USF3_HUMAN	P1506	ESSVHSQpHNVHQQR	ND
1.1456	3.0945	SHRM1_HUMAN	SHRM1_HUMAN	P226	RKWCFSEpGKLDRVG	ND
1.1461	3.09151	APC_HUMAN	APC_HUMAN	P1330	VPAVSQHpRTKSSRL	ND
1.1473	3.08433	CI079_HUMAN	S31E1_HUMAN	P503	QPHHMAQpQHFTPAW	ND
1.148	3.08014	SYN2_HUMAN	SYN2_HUMAN	P533	APPQKPQpHPQLNKS	ND
1.1486	3.07656	PCLO_HUMAN	PCLO_HUMAN	P3341	VVKEEKQpKKRSSGA	ND
1.1486	3.07656	HCFC1_HUMAN	HCFC1_HUMAN	P1515	PGPRQQLpPRQLLQS	ND
1.1488	3.07536	TPX2_HUMAN	TPX2_HUMAN	P637	NTVISQEpFVPKKEK	ND
1.1491	3.07356	ZFAN5_HUMAN	ZFAN5_HUMAN	P134	PSPSVSQpSTSQSEE	ND
1.1509	3.0628	ALPK1_HUMAN	ALPK1_HUMAN	P751	FEIIVEFpETNCDVK	ND
1.1516	3.05861	MRVI1_HUMAN	MRVI1_HUMAN	P8	MGMDLTCpFGISPAC	ND
1.1521	3.05562	HCFC1_HUMAN	HCFC1_HUMAN	P715	QIIQTKGpLPAGTIL	ND
1.1527	3.05203	ATF6A_HUMAN	ATF6A_HUMAN	P238	QTVLLSQpTVVQLQA	ND
1.1529	3.05084	SKT_HUMAN	SKT_HUMAN	P364	SRPISPSpSAILERR	ND
1.1555	3.03529	MARK4_HUMAN	MARK4_HUMAN	P518	TYVCTERpGAERPSL	ND
1.1564	3.0299	KIF12_HUMAN	KIF12_HUMAN	P487	PCPCLMApAPPCHAL	ND
1.1586	3.01675	EGFR_HUMAN	EGFR_HUMAN	P1114	NPVYHNQpLNPAPSR	ND
1.1587	3.01615	TRAK1_HUMAN	TRAK1_HUMAN	P194	PESVCSTpLKRNESS	ND
1.1588	3.01555	PCLO_HUMAN	PCLO_HUMAN	P470	AKPSPQQpGSTKPPS	ND
1.1589	3.01495	TAF4B_HUMAN	TAF4B_HUMAN	P503	DKPVIGTpVQIKLAQ	ND
1.1592	3.01316	ATF2_HUMAN	ATF2_HUMAN	P108	EDDIKKMpLDLSPLA	ND
1.1599	3.00897	SPRE2_HUMAN	SPRE2_HUMAN	P197	DHYHLDQpMPRPYRQ	ND
1.1602	3.00718	CI079_HUMAN	S31E1_HUMAN	P244	QPHVVFPpSPQPHGP	ND
1.1602	3.00718	HCFC1_HUMAN	HCFC1_HUMAN	P978	AQPVHDLpVSILASP	ND
1.1609	3.00299	ES8L2_HUMAN	ES8L2_HUMAN	P233	PQVPLSEpGFRRRES	ND
1.1611	3.00179	GRHL1_HUMAN	GRHL1_HUMAN	P153	TVSIATMpTHSIKTE	ND
1.165	2.97847	ANK2_HUMAN	ANK2_HUMAN	P3794	AMIVPSSpSKTPEEV	ND
1.1652	2.97727	ADDA_HUMAN	ADDA_HUMAN	P14	AAVVTSPpPTTAPHK	ND
1.1656	2.97488	TACC2_HUMAN	TACC2_HUMAN	P1015	EEACQRHpGASEAAD	ND
1.1669	2.96711	K2018_HUMAN	USF3_HUMAN	P348	TTVCSQPpRTAGDSS	ND
1.1671	2.96591	AB1IP_HUMAN	AB1IP_HUMAN	P140	ADPVLDLpLPPPPPE	ND
1.1689	2.95514	TPX2_HUMAN	TPX2_HUMAN	P498	LKNRIRMpTKEDEEE	ND
1.1691	2.95395	SLAI2_HUMAN	SLAI2_HUMAN	P474	SPLALRQpVKAFSNH	ND
1.1698	2.94976	TAB2_HUMAN	TAB2_HUMAN	P333	IEIKLEPpQRNNSSK	ND
1.1699	2.94916	K2018_HUMAN	USF3_HUMAN	P1922	VSVQKSNpMRITESH	ND
1.1721	2.936	ALPK1_HUMAN	ALPK1_HUMAN	P881	LCILRQPpGQRAETP	ND
1.1731	2.93002	PR20D_HUMAN	PR20D_HUMAN	P159	PGPDVAQpELGFQEP	ND
1.1731	2.93002	PR20B_HUMAN	PR20B_HUMAN	P159	PGPDVAQpELGFQEP	ND
1.1731	2.93002	PR20C_HUMAN	PR20C_HUMAN	P159	PGPDVAQpELGFQEP	ND
1.1731	2.93002	PR20A_HUMAN	PR20A_HUMAN	P159	PGPDVAQpELGFQEP	ND
1.1731	2.93002	PR20E_HUMAN	PR20E_HUMAN	P159	PGPDVAQpELGFQEP	ND
1.1733	2.92883	BAI3_HUMAN	AGRB4_HUMAN	P1320	RSSVNNQpSMKEESK	ND
1.1737	2.92644	PHIP_HUMAN	PHIP_HUMAN	P866	AGINLQPpKKVPKNK	ND
1.177	2.9067	LCHN_HUMAN	LCHN_HUMAN	P47	ARPAAEPpRRREPEE	ND
1.1781	2.90012	GOGA2_HUMAN	GOGA2_HUMAN	P722	EAVAVPQpMPSIPED	ND
1.1797	2.89055	ATX2_HUMAN	ATX2_HUMAN	P808	KNDFRLQpSSTSESM	ND
1.1826	2.87321	SPY1_HUMAN	SPY1_HUMAN	P63	GPSVVKRpAPRTAPR	ND
1.1893	2.83313	HD_HUMAN	HD_HUMAN	P60	QPPPQAQpLLPQPQP	ND
1.1894	2.83254	LCHN_HUMAN	LCHN_HUMAN	P216	LPPVYWLpSIHRYMY	ND
1.1954	2.79665	ATX2_HUMAN	ATX2_HUMAN	P625	EGPPRMSpKAQRHPR	ND
1.1962	2.79187	HD_HUMAN	HD_HUMAN	P65	AQPLLPQpQPPPPPP	ND
1.2048	2.74043	PKHG1_HUMAN	PKHG1_HUMAN	P1177	GISAKSQpYHRSQSS	ND
1.2069	2.72787	HD_HUMAN	HD_HUMAN	P54	PPPQLPQpPPQAQPL	ND
1.2167	2.66926	ADDA_HUMAN	ADDA_HUMAN	P13	RAAVVTSpPPTTAPH	ND
1.217	2.66746	SPRE3_HUMAN	SPRE3_HUMAN	P181	GFGPTTPpQRRRSSA	ND
1.2172	2.66627	IL16_HUMAN	IL16_HUMAN	P929	SPPPGRQpNQKTLPP	ND
1.2188	2.6567	SLAI1_HUMAN	SLAI1_HUMAN	P541	PRSKIAQpVRSFLQP	2.54117	J01
1.2197	2.65132	SRBP2_HUMAN	SRBP2_HUMAN	P154	QQTVMITpTFSTTPQ	ND
1.2289	2.59629	ATX2_HUMAN	ATX2_HUMAN	P564	PSPSSRPpSRYQSGP	ND
1.229	2.59569	CI172_HUMAN	CI172_HUMAN	P87	ARTREAEpRRRARSK	ND
1.2336	2.56818	ATX2_HUMAN	ATX2_HUMAN	P681	SSVVSGVpRLSPKTH	ND
1.2337	2.56758	IL16_HUMAN	IL16_HUMAN	P690	SPVTQTSpIKHPLLK	ND
1.2378	2.54306	LCHN_HUMAN	LCHN_HUMAN	P27	SLPQAPQpQAGGWGR	ND
1.2402	2.52871	SHRM1_HUMAN	SHRM1_HUMAN	P484	DNIPTIDpTGLTTNP	ND
1.2429	2.51256	AKP13_HUMAN	AKP13_HUMAN	P698	ESTTARQpSSQDPPD	ND
1.2431	2.51136	ADDA_HUMAN	ADDA_HUMAN	P561	VIVSTTGpNPFTTLT	ND
1.2456	2.49641	SPRE2_HUMAN	SPRE2_HUMAN	P162	SSQKREQpTRTISSP	ND
1.2457	2.49581	HD_HUMAN	HD_HUMAN	P2081	SPPVSSHpLDGDGHV	ND
1.2492	2.47488	ATX2_HUMAN	ATX2_HUMAN	P576	SGPNSLPpRAATPTR	ND
1.2516	2.46053	ALPK1_HUMAN	ALPK1_HUMAN	P670	NQPQQQMpLTPFSPH	ND
1.2528	2.45335	ATX2_HUMAN	ATX2_HUMAN	P929	NPRSFSQpKPSTTPT	ND
1.2622	2.39713	SPRE1_HUMAN	SPRE1_HUMAN	P200	NQITFGQpGLDIQSR	ND
1.2662	2.37321	ATX2_HUMAN	ATX2_HUMAN	P890	QGVQTSSpACKQEKD	ND
1.2731	2.33194	RFIP1_HUMAN	RFIP1_HUMAN	P294	NQVNFTLpKKEGLSF	ND
1.275	2.32057	SHRM1_HUMAN	SHRM1_HUMAN	P421	SVHASDQpYGTGLGQ	ND
1.3022	2.15789	ADDA_HUMAN	ADDA_HUMAN	P19	SPPPTTApHKERYFD	ND
1.3201	2.05084	ADDA_HUMAN	ADDA_HUMAN	P65	VSMILQSpAFCEELE	ND
1.3441	1.9073	ADDA_HUMAN	ADDA_HUMAN	P519	QDIKTAGpQSQVLCG	0.874466	D10

## Sheet: Table S3
ID	Position	Peptide	Score	Cutoff
sp|O60706|ABCC9_HUMAN ATP-binding cassette sub-family C member 9 OS=Homo sapiens GN=ABCC9 PE=1 SV=2	6	**MSLSFCGNNISSY	14.955	13.877
sp|O60706|ABCC9_HUMAN ATP-binding cassette sub-family C member 9 OS=Homo sapiens GN=ABCC9 PE=1 SV=2	24	DGVLQNSCFVDALNL	8.184	4.222		Table S3. Prediction of palmitoylation sites among validated zDABM-containing proteins, using CSS-Palm 3.0 (high stringency setting).
sp|P55197|AF10_HUMAN Protein AF-10 OS=Homo sapiens GN=MLLT10 PE=1 SV=2	25	MKEMIGGCCVCSDER	6.719	3.419
sp|P55197|AF10_HUMAN Protein AF-10 OS=Homo sapiens GN=MLLT10 PE=1 SV=2	26	KEMIGGCCVCSDERG	5.485	4.222
sp|P55197|AF10_HUMAN Protein AF-10 OS=Homo sapiens GN=MLLT10 PE=1 SV=2	28	MIGGCCVCSDERGWA	5.043	4.222
sp|P16157|ANK1_HUMAN Ankyrin-1 OS=Homo sapiens GN=ANK1 PE=1 SV=3	278	DELTPLHCAARNGHV	4.633	4.222
sp|P16157|ANK1_HUMAN Ankyrin-1 OS=Homo sapiens GN=ANK1 PE=1 SV=3	1366	LNITMPPCAKGSGAE	5.791	4.222
sp|Q01484|ANK2_HUMAN Ankyrin-2 OS=Homo sapiens GN=ANK2 PE=1 SV=4	984	RGGAMRGCRHNGLRI	4.295	4.222
sp|Q12955|ANK3_HUMAN Ankyrin-3 OS=Homo sapiens GN=ANK3 PE=1 SV=3	1967	EILKKDVCVDNKGSP	4.719	4.222
sp|Q12955|ANK3_HUMAN Ankyrin-3 OS=Homo sapiens GN=ANK3 PE=1 SV=3	3752	IEAVMTSCQGLENET	4.9	4.222
sp|Q8IW93|ARHGJ_HUMAN Rho guanine nucleotide exchange factor 19 OS=Homo sapiens GN=ARHGEF19 PE=1 SV=1	3	*****MDCGPPATLQ	15.717	13.877
sp|Q9Y4F5|C170B_HUMAN Centrosomal protein of 170 kDa protein B OS=Homo sapiens GN=CEP170B PE=1 SV=4	1203	SGRSVELCCASRKPT	8.463	3.419
sp|Q9Y4F5|C170B_HUMAN Centrosomal protein of 170 kDa protein B OS=Homo sapiens GN=CEP170B PE=1 SV=4	1204	GRSVELCCASRKPTM	6.773	4.222
sp|Q96HJ3|CCD34_HUMAN Coiled-coil domain-containing protein 34 OS=Homo sapiens GN=CCDC34 PE=1 SV=2	22	YAGFSADCRPRSRPS	8.217	4.222
sp|Q96DZ5|CLIP3_HUMAN CAP-Gly domain-containing linker protein 3 OS=Homo sapiens GN=CLIP3 PE=1 SV=3	534	SISRLLFCCWFPWML	10.507	3.419
sp|Q96DZ5|CLIP3_HUMAN CAP-Gly domain-containing linker protein 3 OS=Homo sapiens GN=CLIP3 PE=1 SV=3	535	ISRLLFCCWFPWMLR	6.163	4.222
sp|Q9BYD5|CNFN_HUMAN Cornifelin OS=Homo sapiens GN=CNFN PE=1 SV=2	31	WHTGLTDCCNDMPVC	5.113	3.419
sp|Q9BYD5|CNFN_HUMAN Cornifelin OS=Homo sapiens GN=CNFN PE=1 SV=2	59	ISDDFGECCCAPYLP	8.144	3.419
sp|Q9BYD5|CNFN_HUMAN Cornifelin OS=Homo sapiens GN=CNFN PE=1 SV=2	60	SDDFGECCCAPYLPG	6.845	3.419
sp|Q9BYD5|CNFN_HUMAN Cornifelin OS=Homo sapiens GN=CNFN PE=1 SV=2	61	DDFGECCCAPYLPGG	4.806	4.222
sp|Q6ZS72|CS035_HUMAN Putative uncharacterized protein C19orf35 OS=Homo sapiens GN=C19orf35 PE=2 SV=1	452	PSLEDWLCCEYLAEA	4.453	3.419
sp|Q6ZS72|CS035_HUMAN Putative uncharacterized protein C19orf35 OS=Homo sapiens GN=C19orf35 PE=2 SV=1	453	SLEDWLCCEYLAEAT	4.933	4.222
sp|Q9UF47|DNJ5B_HUMAN DnaJ homolog subfamily C member 5B OS=Homo sapiens GN=DNAJC5B PE=1 SV=2	3	*****MACNIPNQRQ	38.774	4.222
sp|Q9UF47|DNJ5B_HUMAN DnaJ homolog subfamily C member 5B OS=Homo sapiens GN=DNAJC5B PE=1 SV=2	123	IVGLLTGCYFCCCLC	8.439	3.419
sp|Q9UF47|DNJ5B_HUMAN DnaJ homolog subfamily C member 5B OS=Homo sapiens GN=DNAJC5B PE=1 SV=2	126	LLTGCYFCCCLCCCC	20.483	3.419
sp|Q9UF47|DNJ5B_HUMAN DnaJ homolog subfamily C member 5B OS=Homo sapiens GN=DNAJC5B PE=1 SV=2	127	LTGCYFCCCLCCCCN	23.779	3.419
sp|Q9UF47|DNJ5B_HUMAN DnaJ homolog subfamily C member 5B OS=Homo sapiens GN=DNAJC5B PE=1 SV=2	128	TGCYFCCCLCCCCNC	16.386	3.419
sp|Q9UF47|DNJ5B_HUMAN DnaJ homolog subfamily C member 5B OS=Homo sapiens GN=DNAJC5B PE=1 SV=2	130	CYFCCCLCCCCNCCC	18.032	3.419
sp|Q9UF47|DNJ5B_HUMAN DnaJ homolog subfamily C member 5B OS=Homo sapiens GN=DNAJC5B PE=1 SV=2	131	YFCCCLCCCCNCCCG	30.803	3.419
sp|Q9UF47|DNJ5B_HUMAN DnaJ homolog subfamily C member 5B OS=Homo sapiens GN=DNAJC5B PE=1 SV=2	132	FCCCLCCCCNCCCGH	28.083	3.419
sp|Q9UF47|DNJ5B_HUMAN DnaJ homolog subfamily C member 5B OS=Homo sapiens GN=DNAJC5B PE=1 SV=2	133	CCCLCCCCNCCCGHC	10.64	3.419
sp|Q9UF47|DNJ5B_HUMAN DnaJ homolog subfamily C member 5B OS=Homo sapiens GN=DNAJC5B PE=1 SV=2	135	CLCCCCNCCCGHCRP	23.763	3.419
sp|Q9UF47|DNJ5B_HUMAN DnaJ homolog subfamily C member 5B OS=Homo sapiens GN=DNAJC5B PE=1 SV=2	136	LCCCCNCCCGHCRPE	19.003	3.419
sp|Q9UF47|DNJ5B_HUMAN DnaJ homolog subfamily C member 5B OS=Homo sapiens GN=DNAJC5B PE=1 SV=2	137	CCCCNCCCGHCRPES	9.435	3.419
sp|Q9H3Z4|DNJC5_HUMAN DnaJ homolog subfamily C member 5 OS=Homo sapiens GN=DNAJC5 PE=1 SV=1	113	AKALFVFCGLLTCCY	3.492	3.419
sp|Q9H3Z4|DNJC5_HUMAN DnaJ homolog subfamily C member 5 OS=Homo sapiens GN=DNAJC5 PE=1 SV=1	118	VFCGLLTCCYCCCCL	23.561	3.419
sp|Q9H3Z4|DNJC5_HUMAN DnaJ homolog subfamily C member 5 OS=Homo sapiens GN=DNAJC5 PE=1 SV=1	119	FCGLLTCCYCCCCLC	11.821	3.419
sp|Q9H3Z4|DNJC5_HUMAN DnaJ homolog subfamily C member 5 OS=Homo sapiens GN=DNAJC5 PE=1 SV=1	121	GLLTCCYCCCCLCCC	25.971	3.419
sp|Q9H3Z4|DNJC5_HUMAN DnaJ homolog subfamily C member 5 OS=Homo sapiens GN=DNAJC5 PE=1 SV=1	122	LLTCCYCCCCLCCCF	27.853	3.419
sp|Q9H3Z4|DNJC5_HUMAN DnaJ homolog subfamily C member 5 OS=Homo sapiens GN=DNAJC5 PE=1 SV=1	123	LTCCYCCCCLCCCFN	29.075	3.419
sp|Q9H3Z4|DNJC5_HUMAN DnaJ homolog subfamily C member 5 OS=Homo sapiens GN=DNAJC5 PE=1 SV=1	124	TCCYCCCCLCCCFNC	16.757	3.419
sp|Q9H3Z4|DNJC5_HUMAN DnaJ homolog subfamily C member 5 OS=Homo sapiens GN=DNAJC5 PE=1 SV=1	126	CYCCCCLCCCFNCCC	21.139	3.419
sp|Q9H3Z4|DNJC5_HUMAN DnaJ homolog subfamily C member 5 OS=Homo sapiens GN=DNAJC5 PE=1 SV=1	127	YCCCCLCCCFNCCCG	34.701	3.419
sp|Q9H3Z4|DNJC5_HUMAN DnaJ homolog subfamily C member 5 OS=Homo sapiens GN=DNAJC5 PE=1 SV=1	128	CCCCLCCCFNCCCGK	19.785	3.419
sp|Q9H3Z4|DNJC5_HUMAN DnaJ homolog subfamily C member 5 OS=Homo sapiens GN=DNAJC5 PE=1 SV=1	131	CLCCCFNCCCGKCKP	21.945	3.419
sp|Q9H3Z4|DNJC5_HUMAN DnaJ homolog subfamily C member 5 OS=Homo sapiens GN=DNAJC5 PE=1 SV=1	132	LCCCFNCCCGKCKPK	22.15	3.419
sp|Q9H3Z4|DNJC5_HUMAN DnaJ homolog subfamily C member 5 OS=Homo sapiens GN=DNAJC5 PE=1 SV=1	133	CCCFNCCCGKCKPKA	5.635	4.222
sp|Q9H3Z4|DNJC5_HUMAN DnaJ homolog subfamily C member 5 OS=Homo sapiens GN=DNAJC5 PE=1 SV=1	136	FNCCCGKCKPKAPEG	4.999	4.222
sp|Q9HA90|EFCC1_HUMAN EF-hand and coiled-coil domain-containing protein 1 OS=Homo sapiens GN=EFCC1 PE=2 SV=2	598	TNPLLVSC*******	4.539	4.222
sp|Q96AY2|EME1_HUMAN Crossover junction endonuclease EME1 OS=Homo sapiens GN=EME1 PE=1 SV=2	167	DLILDPCCQLPAYLS	7.231	4.222
sp|Q9H6S3|ES8L2_HUMAN Epidermal growth factor receptor kinase substrate 8-like protein 2 OS=Homo sapiens GN=EPS8L2 PE=1 SV=2	9	SQSGAVSCCPGATNG	15.266	3.419
sp|Q9H6S3|ES8L2_HUMAN Epidermal growth factor receptor kinase substrate 8-like protein 2 OS=Homo sapiens GN=EPS8L2 PE=1 SV=2	10	QSGAVSCCPGATNGS	41.772	4.222
sp|Q9UI08|EVL_HUMAN Ena/VASP-like protein OS=Homo sapiens GN=EVL PE=1 SV=2	7	*MSEQSICQARASVM	38	4.222
sp|P51610|HCFC1_HUMAN Host cell factor 1 OS=Homo sapiens GN=HCFC1 PE=1 SV=2	352	KAWNNQVCCKDLWYL	5.774	3.419
sp|P51610|HCFC1_HUMAN Host cell factor 1 OS=Homo sapiens GN=HCFC1 PE=1 SV=2	353	AWNNQVCCKDLWYLE	5.61	4.222
sp|P42858|HD_HUMAN Huntingtin OS=Homo sapiens GN=HTT PE=1 SV=2	1025	TRALTFGCCEALCLL	5.208	3.419
sp|P42858|HD_HUMAN Huntingtin OS=Homo sapiens GN=HTT PE=1 SV=2	1026	RALTFGCCEALCLLS	5.055	4.222
sp|P42858|HD_HUMAN Huntingtin OS=Homo sapiens GN=HTT PE=1 SV=2	1837	PALVLLWCQILLLVN	4.404	4.222
sp|P42858|HD_HUMAN Huntingtin OS=Homo sapiens GN=HTT PE=1 SV=2	1889	LAAKLGMCNREIVRR	4.696	4.222
sp|P42858|HD_HUMAN Huntingtin OS=Homo sapiens GN=HTT PE=1 SV=2	2281	DLQAGLDCCCLALQL	4.108	3.419
sp|P42858|HD_HUMAN Huntingtin OS=Homo sapiens GN=HTT PE=1 SV=2	2282	LQAGLDCCCLALQLP	5.342	3.419
sp|P42858|HD_HUMAN Huntingtin OS=Homo sapiens GN=HTT PE=1 SV=2	2283	QAGLDCCCLALQLPG	5.656	4.222
sp|P42858|HD_HUMAN Huntingtin OS=Homo sapiens GN=HTT PE=1 SV=2	2833	QQHVLVMCATAFYLI	7.733	4.222
sp|O60229|KALRN_HUMAN Kalirin OS=Homo sapiens GN=KALRN PE=1 SV=2	438	VDAWCKMCSEGGLPS	5.664	4.222
sp|O60229|KALRN_HUMAN Kalirin OS=Homo sapiens GN=KALRN PE=1 SV=2	1431	LLKELLTCCEEGKGE	9.131	3.419
sp|O60229|KALRN_HUMAN Kalirin OS=Homo sapiens GN=KALRN PE=1 SV=2	1432	LKELLTCCEEGKGEL	4.602	4.222
sp|Q92993|KAT5_HUMAN Histone acetyltransferase KAT5 OS=Homo sapiens GN=KAT5 PE=1 SV=2	11	VGEIIEGCRLPVLRR	36.284	4.222
sp|Q14847|LASP1_HUMAN LIM and SH3 domain protein 1 OS=Homo sapiens GN=LASP1 PE=1 SV=2	5	***MNPNCARCGKIV	38.897	4.222
sp|Q14847|LASP1_HUMAN LIM and SH3 domain protein 1 OS=Homo sapiens GN=LASP1 PE=1 SV=2	8	MNPNCARCGKIVYPT	20.016	13.877
sp|Q96JE9|MAP6_HUMAN Microtubule-associated protein 6 OS=Homo sapiens GN=MAP6 PE=1 SV=2	5	***MAWPCITRACCI	39.379	4.222
sp|Q96JE9|MAP6_HUMAN Microtubule-associated protein 6 OS=Homo sapiens GN=MAP6 PE=1 SV=2	10	WPCITRACCIARFWN	9.39	3.419
sp|Q96JE9|MAP6_HUMAN Microtubule-associated protein 6 OS=Homo sapiens GN=MAP6 PE=1 SV=2	11	PCITRACCIARFWNQ	39.645	4.222
sp|Q6VMQ6|MCAF1_HUMAN Activating transcription factor 7-interacting protein 1 OS=Homo sapiens GN=ATF7IP PE=1 SV=3	1190	VLEVDRSCATVDSYH	4.296	4.222
sp|Q8TC05|MDM1_HUMAN Nuclear protein MDM1 OS=Homo sapiens GN=MDM1 PE=1 SV=2	369	QILSDSNCCWDVSST	4.39	3.419
sp|Q8TC05|MDM1_HUMAN Nuclear protein MDM1 OS=Homo sapiens GN=MDM1 PE=1 SV=2	370	ILSDSNCCWDVSSTT	5.768	4.222
sp|P45983|MK08_HUMAN Mitogen-activated protein kinase 8 OS=Homo sapiens GN=MAPK8 PE=1 SV=2	137	YLLYQMLCGIKHLHS	4.277	4.222
sp|P45983|MK08_HUMAN Mitogen-activated protein kinase 8 OS=Homo sapiens GN=MAPK8 PE=1 SV=2	425	AAAGPLGCCR*****	9.296	3.419
sp|P45983|MK08_HUMAN Mitogen-activated protein kinase 8 OS=Homo sapiens GN=MAPK8 PE=1 SV=2	426	AAGPLGCCR******	8.509	4.222
sp|P53779|MK10_HUMAN Mitogen-activated protein kinase 10 OS=Homo sapiens GN=MAPK10 PE=1 SV=2	9	SLHFLYYCSEPTLDV	37.638	4.222
sp|P53779|MK10_HUMAN Mitogen-activated protein kinase 10 OS=Homo sapiens GN=MAPK10 PE=1 SV=2	21	LDVKIAFCQGFDKQV	13.905	4.222
sp|P53779|MK10_HUMAN Mitogen-activated protein kinase 10 OS=Homo sapiens GN=MAPK10 PE=1 SV=2	175	YLLYQMLCGIKHLHS	4.277	4.222
sp|P53779|MK10_HUMAN Mitogen-activated protein kinase 10 OS=Homo sapiens GN=MAPK10 PE=1 SV=2	462	ASAGPLGCCR*****	9.719	3.419
sp|P53779|MK10_HUMAN Mitogen-activated protein kinase 10 OS=Homo sapiens GN=MAPK10 PE=1 SV=2	463	SAGPLGCCR******	7.655	4.222
sp|O15427|MOT4_HUMAN Monocarboxylate transporter 4 OS=Homo sapiens GN=SLC16A3 PE=1 SV=1	190	LGGLLLNCCVCAALM	5.968	3.419
sp|O15427|MOT4_HUMAN Monocarboxylate transporter 4 OS=Homo sapiens GN=SLC16A3 PE=1 SV=1	193	LLLNCCVCAALMRPL	9.025	4.222
sp|Q9Y6F6|MRVI1_HUMAN Protein MRVI1 OS=Homo sapiens GN=MRVI1 PE=1 SV=2	7	*MGMDLTCPFGISPA	38.751	4.222
sp|Q9Y6F6|MRVI1_HUMAN Protein MRVI1 OS=Homo sapiens GN=MRVI1 PE=1 SV=2	15	PFGISPACGAQASWS	24.111	4.222
sp|P51957|NEK4_HUMAN Serine/threonine-protein kinase Nek4 OS=Homo sapiens GN=NEK4 PE=1 SV=2	7	*MPLAAYCYLRVVGK	36.229	4.222
sp|P51957|NEK4_HUMAN Serine/threonine-protein kinase Nek4 OS=Homo sapiens GN=NEK4 PE=1 SV=2	194	SDVWALGCCVYEMAT	6.585	3.419
sp|P51957|NEK4_HUMAN Serine/threonine-protein kinase Nek4 OS=Homo sapiens GN=NEK4 PE=1 SV=2	195	DVWALGCCVYEMATL	4.69	4.222
sp|Q12857|NFIA_HUMAN Nuclear factor 1 A-type OS=Homo sapiens GN=NFIA PE=1 SV=2	6	**MYSPLCLTQDEFH	41.007	4.222
sp|Q12857|NFIA_HUMAN Nuclear factor 1 A-type OS=Homo sapiens GN=NFIA PE=1 SV=2	102	VTGKKPPCCVLSNPD	7.636	3.419
sp|Q9Y6V0|PCLO_HUMAN Protein piccolo OS=Homo sapiens GN=PCLO PE=1 SV=4	2871	TAGRRAVCCDVVYKL	4.203	3.419
sp|Q8WWQ0|PHIP_HUMAN PH-interacting protein OS=Homo sapiens GN=PHIP PE=1 SV=2	3	*****MSCERKGLSE	42.992	4.222
sp|Q8WWQ0|PHIP_HUMAN PH-interacting protein OS=Homo sapiens GN=PHIP PE=1 SV=2	1019	EVGLPTLCCLKLAFL	8.803	3.419
sp|Q8WWQ0|PHIP_HUMAN PH-interacting protein OS=Homo sapiens GN=PHIP PE=1 SV=2	1020	VGLPTLCCLKLAFLD	8.424	4.222
sp|Q9ULL1|PKHG1_HUMAN Pleckstrin homology domain-containing family G member 1 OS=Homo sapiens GN=PLEKHG1 PE=1 SV=2	777	GLEADFVCCDSLRPF	7.017	3.419
sp|A1L4L8|PL8L1_HUMAN PLAC8-like protein 1 OS=Homo sapiens GN=PLAC8L1 PE=2 SV=1	88	RDRRICFCGLFCPMC	5.493	3.419
sp|A1L4L8|PL8L1_HUMAN PLAC8-like protein 1 OS=Homo sapiens GN=PLAC8L1 PE=2 SV=1	92	ICFCGLFCPMCLECD	6.585	3.419
sp|A1L4L8|PL8L1_HUMAN PLAC8-like protein 1 OS=Homo sapiens GN=PLAC8L1 PE=2 SV=1	143	EDWLAVHCCWAFSIC	6.737	3.419
sp|A1L4L8|PL8L1_HUMAN PLAC8-like protein 1 OS=Homo sapiens GN=PLAC8L1 PE=2 SV=1	144	DWLAVHCCWAFSICQ	5.766	4.222
sp|Q9NZF1|PLAC8_HUMAN Placenta-specific gene 8 protein OS=Homo sapiens GN=PLAC8 PE=2 SV=1	42	SDCGVCLCGTFCFPC	4.248	3.419
sp|Q9NZF1|PLAC8_HUMAN Placenta-specific gene 8 protein OS=Homo sapiens GN=PLAC8 PE=2 SV=1	61	VAADMNECCLCGTSV	6.052	3.419
sp|Q9NZF1|PLAC8_HUMAN Placenta-specific gene 8 protein OS=Homo sapiens GN=PLAC8 PE=2 SV=1	93	DDYMATLCCPHCTLC	10.634	3.419
sp|Q9NZF1|PLAC8_HUMAN Placenta-specific gene 8 protein OS=Homo sapiens GN=PLAC8 PE=2 SV=1	94	DYMATLCCPHCTLCQ	8.833	4.222
sp|Q9NRQ2|PLS4_HUMAN Phospholipid scramblase 4 OS=Homo sapiens GN=PLSCR4 PE=1 SV=2	136	EPLEMMTCFETNNRY	6.16	4.222
sp|Q9NRQ2|PLS4_HUMAN Phospholipid scramblase 4 OS=Homo sapiens GN=PLSCR4 PE=1 SV=2	197	QRPFRCTCCCFCCPS	9.708	3.419
sp|Q9NRQ2|PLS4_HUMAN Phospholipid scramblase 4 OS=Homo sapiens GN=PLSCR4 PE=1 SV=2	198	RPFRCTCCCFCCPSA	11.716	3.419
sp|Q9NRQ2|PLS4_HUMAN Phospholipid scramblase 4 OS=Homo sapiens GN=PLSCR4 PE=1 SV=2	199	PFRCTCCCFCCPSAR	5.677	4.222
sp|Q9NRQ2|PLS4_HUMAN Phospholipid scramblase 4 OS=Homo sapiens GN=PLSCR4 PE=1 SV=2	201	RCTCCCFCCPSARQE	7.977	3.419
sp|Q9NRQ2|PLS4_HUMAN Phospholipid scramblase 4 OS=Homo sapiens GN=PLSCR4 PE=1 SV=2	202	CTCCCFCCPSARQEL	5.908	4.222
sp|Q15678|PTN14_HUMAN Tyrosine-protein phosphatase non-receptor type 14 OS=Homo sapiens GN=PTPN14 PE=1 SV=2	20	YNVLSKNCFVTRIRL	10.308	4.222
sp|Q5T5U3|RHG21_HUMAN Rho GTPase-activating protein 21 OS=Homo sapiens GN=ARHGAP21 PE=1 SV=1	19	DGDKLKACEVSKNKD	22.142	4.222
sp|Q92599|SEPT8_HUMAN Septin-8 OS=Homo sapiens GN=SEPT8 PE=1 SV=4	468	SWWPAIQCCSCLVRD	7.062	3.419
sp|Q8ND83|SLAI1_HUMAN SLAIN motif-containing protein 1 OS=Homo sapiens GN=SLAIN1 PE=1 SV=3	8	MMAEQVKCASAGVSS	35.604	4.222
sp|O00161|SNP23_HUMAN Synaptosomal-associated protein 23 OS=Homo sapiens GN=SNAP23 PE=1 SV=1	79	TLTELNKCCGLCVCP	14.85	3.419
sp|O00161|SNP23_HUMAN Synaptosomal-associated protein 23 OS=Homo sapiens GN=SNAP23 PE=1 SV=1	80	LTELNKCCGLCVCPC	6.632	3.419
sp|O00161|SNP23_HUMAN Synaptosomal-associated protein 23 OS=Homo sapiens GN=SNAP23 PE=1 SV=1	83	LNKCCGLCVCPCNRT	10.79	3.419
sp|O00161|SNP23_HUMAN Synaptosomal-associated protein 23 OS=Homo sapiens GN=SNAP23 PE=1 SV=1	85	KCCGLCVCPCNRTKN	10.772	3.419
sp|O00161|SNP23_HUMAN Synaptosomal-associated protein 23 OS=Homo sapiens GN=SNAP23 PE=1 SV=1	87	CGLCVCPCNRTKNFE	4.824	4.222
sp|P60880|SNP25_HUMAN Synaptosomal-associated protein 25 OS=Homo sapiens GN=SNAP25 PE=1 SV=1	85	LTDLGKFCGLCVCPC	6.463	3.419
sp|P60880|SNP25_HUMAN Synaptosomal-associated protein 25 OS=Homo sapiens GN=SNAP25 PE=1 SV=1	90	KFCGLCVCPCNKLKS	4.318	4.222
sp|P60880|SNP25_HUMAN Synaptosomal-associated protein 25 OS=Homo sapiens GN=SNAP25 PE=1 SV=1	92	CGLCVCPCNKLKSSD	6.04	4.222
sp|Q9P0W8|SPAT7_HUMAN Spermatogenesis-associated protein 7 OS=Homo sapiens GN=SPATA7 PE=1 SV=3	20	LPRYGPPCLFKGHLS	16.55	4.222
sp|Q7Z699|SPRE1_HUMAN Sprouty-related, EVH1 domain-containing protein 1 OS=Homo sapiens GN=SPRED1 PE=1 SV=2	379	AESMLYHCMSDSEGD	4.387	4.222
sp|Q7Z699|SPRE1_HUMAN Sprouty-related, EVH1 domain-containing protein 1 OS=Homo sapiens GN=SPRED1 PE=1 SV=2	418	SFIVPCMCCYVPLRM	8.869	3.419
sp|Q7Z699|SPRE1_HUMAN Sprouty-related, EVH1 domain-containing protein 1 OS=Homo sapiens GN=SPRED1 PE=1 SV=2	419	FIVPCMCCYVPLRMC	6.312	4.222
sp|Q7Z699|SPRE1_HUMAN Sprouty-related, EVH1 domain-containing protein 1 OS=Homo sapiens GN=SPRED1 PE=1 SV=2	426	CYVPLRMCHRCGEAC	6.225	4.222
sp|Q7Z699|SPRE1_HUMAN Sprouty-related, EVH1 domain-containing protein 1 OS=Homo sapiens GN=SPRED1 PE=1 SV=2	429	PLRMCHRCGEACGCC	6.225	3.419
sp|Q7Z699|SPRE1_HUMAN Sprouty-related, EVH1 domain-containing protein 1 OS=Homo sapiens GN=SPRED1 PE=1 SV=2	435	RCGEACGCCGGKHKA	9.167	3.419
sp|Q7Z699|SPRE1_HUMAN Sprouty-related, EVH1 domain-containing protein 1 OS=Homo sapiens GN=SPRED1 PE=1 SV=2	436	CGEACGCCGGKHKAA	8.823	4.222
sp|Q7Z698|SPRE2_HUMAN Sprouty-related, EVH1 domain-containing protein 2 OS=Homo sapiens GN=SPRED2 PE=1 SV=2	342	TCIRRVSCMWCADSM	4.739	4.222
sp|Q7Z698|SPRE2_HUMAN Sprouty-related, EVH1 domain-containing protein 2 OS=Homo sapiens GN=SPRED2 PE=1 SV=2	392	SFLAPCMCCYLPLRA	8.728	3.419
sp|Q7Z698|SPRE2_HUMAN Sprouty-related, EVH1 domain-containing protein 2 OS=Homo sapiens GN=SPRED2 PE=1 SV=2	393	FLAPCMCCYLPLRAC	5.052	4.222
sp|Q7Z698|SPRE2_HUMAN Sprouty-related, EVH1 domain-containing protein 2 OS=Homo sapiens GN=SPRED2 PE=1 SV=2	403	PLRACYHCGVMCRCC	3.719	3.419
sp|Q7Z698|SPRE2_HUMAN Sprouty-related, EVH1 domain-containing protein 2 OS=Homo sapiens GN=SPRED2 PE=1 SV=2	409	HCGVMCRCCGGKHKA	9.313	3.419
sp|Q7Z698|SPRE2_HUMAN Sprouty-related, EVH1 domain-containing protein 2 OS=Homo sapiens GN=SPRED2 PE=1 SV=2	410	CGVMCRCCGGKHKAA	6.321	4.222
sp|O43609|SPY1_HUMAN Protein sprouty homolog 1 OS=Homo sapiens GN=SPRY1 PE=1 SV=2	272	LFLPCLLCYPPAKGC	4.318	4.222
sp|O43597|SPY2_HUMAN Protein sprouty homolog 2 OS=Homo sapiens GN=SPRY2 PE=1 SV=1	220	IDYGTCVCCVKGLFY	4.813	3.419
sp|O43597|SPY2_HUMAN Protein sprouty homolog 2 OS=Homo sapiens GN=SPRY2 PE=1 SV=1	300	CKNSNTVCCKVPTVP	8.296	3.419
sp|O43610|SPY3_HUMAN Protein sprouty homolog 3 OS=Homo sapiens GN=SPRY3 PE=2 SV=2	189	LDYGTCLCCVKGLFY	6.272	3.419
sp|O43610|SPY3_HUMAN Protein sprouty homolog 3 OS=Homo sapiens GN=SPRY3 PE=2 SV=2	190	DYGTCLCCVKGLFYH	5.445	4.222
sp|O43610|SPY3_HUMAN Protein sprouty homolog 3 OS=Homo sapiens GN=SPRY3 PE=2 SV=2	211	DNCADEPCSCGPSSC	14.437	13.877
sp|O43610|SPY3_HUMAN Protein sprouty homolog 3 OS=Homo sapiens GN=SPRY3 PE=2 SV=2	236	SLFLPCLCCYLPTRG	11.755	3.419
sp|O43610|SPY3_HUMAN Protein sprouty homolog 3 OS=Homo sapiens GN=SPRY3 PE=2 SV=2	237	LFLPCLCCYLPTRGC	6.762	4.222
sp|O43610|SPY3_HUMAN Protein sprouty homolog 3 OS=Homo sapiens GN=SPRY3 PE=2 SV=2	244	CYLPTRGCLHLCQQG	6.32	3.419
sp|Q9C004|SPY4_HUMAN Protein sprouty homolog 4 OS=Homo sapiens GN=SPRY4 PE=1 SV=2	165	LCEACGKCKCKECAS	4.675	4.222
sp|Q9C004|SPY4_HUMAN Protein sprouty homolog 4 OS=Homo sapiens GN=SPRY4 PE=1 SV=2	224	GSCADHPCSCSRSNC	14.207	13.877
sp|Q9C004|SPY4_HUMAN Protein sprouty homolog 4 OS=Homo sapiens GN=SPRY4 PE=1 SV=2	250	VVLPCLLCYLPATGC	4.421	4.222
sp|P36956|SRBP1_HUMAN Sterol regulatory element-binding protein 1 OS=Homo sapiens GN=SREBF1 PE=1 SV=2	500	LVFLCLSCNPLASLL	5.699	4.222
sp|Q9NYJ8|TAB2_HUMAN TGF-beta-activated kinase 1 and MAP3K7-binding protein 2 OS=Homo sapiens GN=TAB2 PE=1 SV=1	42	NNNNLDACCAVLSQE	5.543	3.419
sp|Q9NYJ8|TAB2_HUMAN TGF-beta-activated kinase 1 and MAP3K7-binding protein 2 OS=Homo sapiens GN=TAB2 PE=1 SV=1	43	NNNLDACCAVLSQES	6.329	4.222
sp|O95359|TACC2_HUMAN Transforming acidic coiled-coil-containing protein 2 OS=Homo sapiens GN=TACC2 PE=1 SV=3	984	NFSRKETCCTGQGPN	6.352	3.419
sp|Q2M3C6|TM266_HUMAN Transmembrane protein 266 OS=Homo sapiens GN=TMEM266 PE=2 SV=2	83	GSNWLKPCCGKRAAV	5.769	3.419
sp|Q2M3C6|TM266_HUMAN Transmembrane protein 266 OS=Homo sapiens GN=TMEM266 PE=2 SV=2	84	SNWLKPCCGKRAAVW	5.786	4.222
sp|Q68DE3|USF3_HUMAN Basic helix-loop-helix domain-containing protein USF3 OS=Homo sapiens GN=USF3 PE=1 SV=3	501	VVVTLPSCPSLPMQP	4.432	4.222
sp|Q7Z7G8|VP13B_HUMAN Vacuolar protein sorting-associated protein 13B OS=Homo sapiens GN=VPS13B PE=1 SV=2	1076	LQLEVQSCCVFIPND	6.908	3.419
sp|Q7Z7G8|VP13B_HUMAN Vacuolar protein sorting-associated protein 13B OS=Homo sapiens GN=VPS13B PE=1 SV=2	2208	SRILIGPCCATANLE	10.364	3.419
sp|Q7Z7G8|VP13B_HUMAN Vacuolar protein sorting-associated protein 13B OS=Homo sapiens GN=VPS13B PE=1 SV=2	2209	RILIGPCCATANLEA	8.87	4.222
sp|Q7Z7G8|VP13B_HUMAN Vacuolar protein sorting-associated protein 13B OS=Homo sapiens GN=VPS13B PE=1 SV=2	3448	ELYCVEICCGDLQLD	11.272	3.419
sp|Q7Z7G8|VP13B_HUMAN Vacuolar protein sorting-associated protein 13B OS=Homo sapiens GN=VPS13B PE=1 SV=2	3449	LYCVEICCGDLQLDN	6.455	4.222
sp|Q9BTA9|WAC_HUMAN WW domain-containing adapter protein with coiled-coil OS=Homo sapiens GN=WAC PE=1 SV=3	15	QQRLSDGCHDRRGDS	21.388	4.222
